# Supplementary material for: Bison body size and climate change
Source: Ecol Evol. 2018 Apr 10;8(9):4564–74. doi: 10.1002/ece3.4019 (PMC5938452; doi:10.1002/ece3.4019)
Supplement: Supplementary file 1 [file ECE3-8-4564-s001.xlsx]

## Sheet: 1_Database
Collection/Population Locality	SpecimenNumber	Notes	IntCal13 (CAL BP)	C14 years BP	Cal Age (ka)	Age Error	Age bound (lower)	Age bound (upper)	Lat	Long	Elevation (ASL) m	GISP2 Temp (IntCal13)	Temp Err (lower)	Temp Err (upper)	Temp err	Genus	Species	SpeciesID	GL	DstL	DstBr	DstDp	GBr	GDp
WICA	422F7A5179	Martin, Unpub	0	0	0	0	0	0	43.5	-103.5	1276	-29.9	-29.9	-29.9	0	Bison	bison	1	151.3	100	34	38	48	56
WICA	AVID*074*597*636	Martin, Unpub	0	0	0	0	0	0	43.5	-103.5	1276	-29.9	-29.9	-29.9	0	Bison	bison	1	143	97.9	42	40	53	54
WICA		Martin, Unpub	0	0	0	0	0	0	43.5	-103.5	1276	-29.9	-29.9	-29.9	0	Bison	bison	1	140	90	34	35	45	51
WICA		Martin, Unpub	0	0	0	0	0	0	43.5	-103.5	1276	-29.9	-29.9	-29.9	0	Bison	bison	1	139	88	32	37	45	51
WICA		Martin, Unpub	0	0	0	0	0	0	43.5	-103.5	1276	-29.9	-29.9	-29.9	0	Bison	bison	1	169	109	43	44	60	60
WICA		Martin, Unpub	0	0	0	0	0	0	43.5	-103.5	1276	-29.9	-29.9	-29.9	0	Bison	bison	1	172	114	45	47	62	60
WICA		Martin, Unpub	0	0	0	0	0	0	43.5	-103.5	1276	-29.9	-29.9	-29.9	0	Bison	bison	1	152	99	42	39	50	55
WICA		Martin, Unpub	0	0	0	0	0	0	43.5	-103.5	1276	-29.9	-29.9	-29.9	0	Bison	bison	1	154	100	39	44	54	59
WICA		Martin, Unpub	0	0	0	0	0	0	43.5	-103.5	1276	-29.9	-29.9	-29.9	0	Bison	bison	1	168	111	40	42	58	60
WICA		Martin, Unpub	0	0	0	0	0	0	43.5	-103.5	1276	-29.9	-29.9	-29.9	0	Bison	bison	1	144	90	35	37	48	50
WICA		Martin, Unpub	0	0	0	0	0	0	43.5	-103.5	1276	-29.9	-29.9	-29.9	0	Bison	bison	1	139	88	34	36	48	50
ETVP - Arizona	2757	Martin, Unpub	0	0	0	0	0	0	35.8	-111.8	2124	-29.9	-29.9	-29.9	0	Bison	bison	1	151.3	90.8	35.6	41.8	41.9	56.8
ETVP - WICA	2802	Martin, Unpub	0	0	0	0	0	0	43.5	-103.5	1276	-29.9	-29.9	-29.9	0	Bison	bison	1	167.8	94.5	43.3	49.5	53.4	62.7
ETVP - YELL	7535	Martin, Unpub	0	0	0	0	0	0	44.6	-110.5	2564	-29.9	-29.9	-29.9	0	Bison	bison	1	152.3	88.1	38.1	40.3	42.4	61
Modern - Ranch in WY	8330B		0	0	0	0	0	0	41.3	-105.5	2200	-29.9	-29.9	-29.9	0	Bison	bison	1	160	105.6	42	46	57	68
Modern - Ranch in WY	8330B		0	0	0	0	0	0	41.3	-105.5	2200	-29.9	-29.9	-29.9	0	Bison	bison	1	160	106.1	42	46	55	67
Modern - Ranch in WY	8331B		0	0	0	0	0	0	41.3	-105.5	2200	-29.9	-29.9	-29.9	0	Bison	bison	1	135	88.8	35	34	46	53
Modern - Ranch in WY	8331B		0	0	0	0	0	0	41.3	-105.5	2200	-29.9	-29.9	-29.9	0	Bison	bison	1	136	89.6	34	36	46	55
Modern - Ranch in WY	8500B		0	0	0	0	0	0	41.3	-105.5	2200	-29.9	-29.9	-29.9	0	Bison	bison	1	149	96.8	35	40	49	53
Modern - Ranch in WY	8500B		0	0	0	0	0	0	41.3	-105.5	2200	-29.9	-29.9	-29.9	0	Bison	bison	1	146	94.4	36	38	49	55
Modern - Ranch in WY	8501B		0	0	0	0	0	0	41.3	-105.5	2200	-29.9	-29.9	-29.9	0	Bison	bison	1	150	96.6	37	40	48	55
Modern - Ranch in WY	8501B		0	0	0	0	0	0	41.3	-105.5	2200	-29.9	-29.9	-29.9	0	Bison	bison	1	155	97	34	39	50	55
Modern - Ranch in WY	8505B		0	0	0	0	0	0	41.3	-105.5	2200	-29.9	-29.9	-29.9	0	Bison	bison	1	141	96.8	35	41	45	52
Modern - Ranch in WY	8505B		0	0	0	0	0	0	41.3	-105.5	2200	-29.9	-29.9	-29.9	0	Bison	bison	1	143	95.5	33	39	46	52
Modern - Ranch in WY	8506B		0	0	0	0	0	0	41.3	-105.5	2200	-29.9	-29.9	-29.9	0	Bison	bison	1	137	93.1	35	36	42	47
Modern - Ranch in WY	8510B		0	0	0	0	0	0	41.3	-105.5	2200	-29.9	-29.9	-29.9	0	Bison	bison	1	160	105.6	43	44	53	58
Modern - Ranch in WY	8529B		0	0	0	0	0	0	41.3	-105.5	2200	-29.9	-29.9	-29.9	0	Bison	bison	1	155	102.5	40	40	54	60
Modern - Ranch in WY	8529B		0	0	0	0	0	0	41.3	-105.5	2200	-29.9	-29.9	-29.9	0	Bison	bison	1	155	101.7	39	40	54	59
Modern - Ranch in WY	8530B		0	0	0	0	0	0	41.3	-105.5	2200	-29.9	-29.9	-29.9	0	Bison	bison	1	152	99.4	44	42	56	61
Modern - Ranch in WY	8636B		0	0	0	0	0	0	41.3	-105.5	2200	-29.9	-29.9	-29.9	0	Bison	bison	1	144	95.1	35	37	45	52
Modern - Ranch in WY	8636B		0	0	0	0	0	0	41.3	-105.5	2200	-29.9	-29.9	-29.9	0	Bison	bison	1	142	93.3	37	38	45	52
Modern - Ranch in WY	8640B		0	0	0	0	0	0	41.3	-105.5	2200	-29.9	-29.9	-29.9	0	Bison	bison	1	150	97.7	39	41	52	61
Modern - Ranch in WY	8640B		0	0	0	0	0	0	41.3	-105.5	2200	-29.9	-29.9	-29.9	0	Bison	bison	1	150	97.4	38	40	52	61
Modern - Ranch in WY	9703B		0	0	0	0	0	0	41.3	-105.5	2200	-29.9	-29.9	-29.9	0	Bison	bison	1	148				52	56
Modern - Ranch in WY	9703B		0	0	0	0	0	0	41.3	-105.5	2200	-29.9	-29.9	-29.9	0	Bison	bison	1	147	94.9	37	40	52	56
Modern - Ranch in WY	B0339		0	0	0	0	0	0	41.3	-105.5	2200	-29.9	-29.9	-29.9	0	Bison	bison	1	146	96.2	36	38	47	54
Modern - Ranch in WY	B0339		0	0	0	0	0	0	41.3	-105.5	2200	-29.9	-29.9	-29.9	0	Bison	bison	1	145	96.9	37	38	50	55
Modern - Ranch in WY	B8222		0	0	0	0	0	0	41.3	-105.5	2200	-29.9	-29.9	-29.9	0	Bison	bison	1	150	99.4	38	41	50	60
Modern - Ranch in WY	B8222		0	0	0	0	0	0	41.3	-105.5	2200	-29.9	-29.9	-29.9	0	Bison	bison	1	151	99.5	37	40	49	60
Modern - Ranch in WY	B8402		0	0	0	0	0	0	41.3	-105.5	2200	-29.9	-29.9	-29.9	0	Bison	bison	1	152	100.5	41	42	53	56
Modern - Ranch in WY	B8402		0	0	0	0	0	0	41.3	-105.5	2200	-29.9	-29.9	-29.9	0	Bison	bison	1	153	100.9	41	43	52	57
Museum Northern Arizona - Grand Falls	V8301	Martin, Thesis	50	71	50	261	0	311	35.9	-111.6	1557	-29.9	-29.9	-32	2.1	Bison	bison	1	136.3	82	34.6	34.2	52	58.7
Museum Northern Arizona - Grand Falls	V8301	Martin, Thesis	50	71	50	261	0	311	35.9	-111.6	1557	-29.9	-29.9	-32	2.1	Bison	bison	1	132.2	80.6	33.1	33.7	49	56.3
Museum Northern Arizona - Grand Falls	V8301	Martin, Thesis	50	71	50	261	0	311	35.9	-111.6	1557	-29.9	-29.9	-32	2.1	Bison	bison	1		76.1			47	60.7
Scott County Pueblo	5237		295	250	295	259	36	554	38.5	-100.9	904	-32	-29.9	-31.9	2	Bison	antiquus	2	144	93.8	36	40	49	60
Scott County Pueblo	19073		295	250	295	259	36	554	38.5	-100.9	904	-32	-29.9	-31.9	2	Bison	antiquus	2	162	105.1	42	43	58	65
Scott County Pueblo	38182		295	250	295	259	36	554	38.5	-100.9	904	-32	-29.9	-31.9	2	Bison	antiquus	2	140	92.1	34	37	47	59
Scott County Pueblo	42935		295	250	295	259	36	554	38.5	-100.9	904	-32	-29.9	-31.9	2	Bison	antiquus	2	157	102.3	41	46	56	64
Glenrock	3373		305	280	305	259	46	564	42.8	-105.9	1643	-32	-29.9	-32	2.1	Bison	bison	1	105	57.4			39	46
Glenrock	3559		305	280	305	259	46	564	42.8	-105.9	1643	-32	-29.9	-32	2.1	Bison	bison	1	157				51	57
Glenrock	5404		305	280	305	259	46	564	42.8	-105.9	1643	-32	-29.9	-32	2.1	Bison	bison	1	155				55	62
Glenrock	5405		305	280	305	259	46	564	42.8	-105.9	1643	-32	-29.9	-32	2.1	Bison	bison	1	158				54	63
Glenrock	5406		305	280	305	259	46	564	42.8	-105.9	1643	-32	-29.9	-32	2.1	Bison	bison	1	150				51	61
Glenrock	5407		305	280	305	259	46	564	42.8	-105.9	1643	-32	-29.9	-32	2.1	Bison	bison	1	153				55	58
Glenrock	5408		305	280	305	259	46	564	42.8	-105.9	1643	-32	-29.9	-32	2.1	Bison	bison	1	158				54	62
Glenrock	5409		305	280	305	259	46	564	42.8	-105.9	1643	-32	-29.9	-32	2.1	Bison	bison	1	144				45	54
Glenrock	5410		305	280	305	259	46	564	42.8	-105.9	1643	-32	-29.9	-32	2.1	Bison	bison	1	159				54	60
Glenrock	5411		305	280	305	259	46	564	42.8	-105.9	1643	-32	-29.9	-32	2.1	Bison	bison	1	156				53	61
Glenrock	5412		305	280	305	259	46	564	42.8	-105.9	1643	-32	-29.9	-32	2.1	Bison	bison	1	143				45	52
Glenrock	5413		305	280	305	259	46	564	42.8	-105.9	1643	-32	-29.9	-32	2.1	Bison	bison	1	155				54	60
Glenrock	5414		305	280	305	259	46	564	42.8	-105.9	1643	-32	-29.9	-32	2.1	Bison	bison	1	159				54	64
Glenrock	5415		305	280	305	259	46	564	42.8	-105.9	1643	-32	-29.9	-32	2.1	Bison	bison	1	148				50	53
Glenrock	5416		305	280	305	259	46	564	42.8	-105.9	1643	-32	-29.9	-32	2.1	Bison	bison	1	137				46	55
Glenrock	5417		305	280	305	259	46	564	42.8	-105.9	1643	-32	-29.9	-32	2.1	Bison	bison	1	137				45	54
Glenrock	5418		305	280	305	259	46	564	42.8	-105.9	1643	-32	-29.9	-32	2.1	Bison	bison	1	160				54	61
Glenrock	5419		305	280	305	259	46	564	42.8	-105.9	1643	-32	-29.9	-32	2.1	Bison	bison	1	151				51	57
Glenrock	5420		305	280	305	259	46	564	42.8	-105.9	1643	-32	-29.9	-32	2.1	Bison	bison	1	138				45	55
Glenrock	5422		305	280	305	259	46	564	42.8	-105.9	1643	-32	-29.9	-32	2.1	Bison	bison	1	156				54	60
Glenrock	5423		305	280	305	259	46	564	42.8	-105.9	1643	-32	-29.9	-32	2.1	Bison	bison	1	147				51	58
Glenrock	5424		305	280	305	259	46	564	42.8	-105.9	1643	-32	-29.9	-32	2.1	Bison	bison	1	155				54	59
Glenrock	5425		305	280	305	259	46	564	42.8	-105.9	1643	-32	-29.9	-32	2.1	Bison	bison	1	146				48	56
Glenrock	5426		305	280	305	259	46	564	42.8	-105.9	1643	-32	-29.9	-32	2.1	Bison	bison	1	153				50	60
Glenrock	5427		305	280	305	259	46	564	42.8	-105.9	1643	-32	-29.9	-32	2.1	Bison	bison	1	149				52	59
Glenrock	5428		305	280	305	259	46	564	42.8	-105.9	1643	-32	-29.9	-32	2.1	Bison	bison	1	137				46	54
Glenrock	5429		305	280	305	259	46	564	42.8	-105.9	1643	-32	-29.9	-32	2.1	Bison	bison	1	160				54	64
Glenrock	5430		305	280	305	259	46	564	42.8	-105.9	1643	-32	-29.9	-32	2.1	Bison	bison	1	137				48	55
Glenrock	5431		305	280	305	259	46	564	42.8	-105.9	1643	-32	-29.9	-32	2.1	Bison	bison	1	149				51	63
Glenrock	5432		305	280	305	259	46	564	42.8	-105.9	1643	-32	-29.9	-32	2.1	Bison	bison	1	165				55	61
Glenrock	5433		305	280	305	259	46	564	42.8	-105.9	1643	-32	-29.9	-32	2.1	Bison	bison	1	143				49	57
Glenrock	5434		305	280	305	259	46	564	42.8	-105.9	1643	-32	-29.9	-32	2.1	Bison	bison	1	137				47	54
Glenrock	5435		305	280	305	259	46	564	42.8	-105.9	1643	-32	-29.9	-32	2.1	Bison	bison	1	144				47	57
Glenrock	5436		305	280	305	259	46	564	42.8	-105.9	1643	-32	-29.9	-32	2.1	Bison	bison	1	140				48	55
Glenrock	5437		305	280	305	259	46	564	42.8	-105.9	1643	-32	-29.9	-32	2.1	Bison	bison	1	154				49	59
Glenrock	5438		305	280	305	259	46	564	42.8	-105.9	1643	-32	-29.9	-32	2.1	Bison	bison	1	145				49	61
Glenrock	5439		305	280	305	259	46	564	42.8	-105.9	1643	-32	-29.9	-32	2.1	Bison	bison	1	143				50	53
Glenrock	5440		305	280	305	259	46	564	42.8	-105.9	1643	-32	-29.9	-32	2.1	Bison	bison	1	146				49	58
Glenrock	5441		305	280	305	259	46	564	42.8	-105.9	1643	-32	-29.9	-32	2.1	Bison	bison	1	136				46	55
Glenrock	5443		305	280	305	259	46	564	42.8	-105.9	1643	-32	-29.9	-32	2.1	Bison	bison	1	155				49	57
Glenrock	5448		305	280	305	259	46	564	42.8	-105.9	1643	-32	-29.9	-32	2.1	Bison	bison	1	154				53	60
Glenrock	5449		305	280	305	259	46	564	42.8	-105.9	1643	-32	-29.9	-32	2.1	Bison	bison	1	157				51	63
Glenrock	5450		305	280	305	259	46	564	42.8	-105.9	1643	-32	-29.9	-32	2.1	Bison	bison	1	153				51	60
Glenrock	5451		305	280	305	259	46	564	42.8	-105.9	1643	-32	-29.9	-32	2.1	Bison	bison	1	166				58	63
Glenrock	5452		305	280	305	259	46	564	42.8	-105.9	1643	-32	-29.9	-32	2.1	Bison	bison	1	150				51	56
Glenrock	5453		305	280	305	259	46	564	42.8	-105.9	1643	-32	-29.9	-32	2.1	Bison	bison	1	147				51	55
Glenrock	5454		305	280	305	259	46	564	42.8	-105.9	1643	-32	-29.9	-32	2.1	Bison	bison	1	149				50	58
Glenrock	5455		305	280	305	259	46	564	42.8	-105.9	1643	-32	-29.9	-32	2.1	Bison	bison	1	164				54	65
Glenrock	5456		305	280	305	259	46	564	42.8	-105.9	1643	-32	-29.9	-32	2.1	Bison	bison	1	160				54	61
Glenrock	5457		305	280	305	259	46	564	42.8	-105.9	1643	-32	-29.9	-32	2.1	Bison	bison	1	128				42	47
Glenrock	5458		305	280	305	259	46	564	42.8	-105.9	1643	-32	-29.9	-32	2.1	Bison	bison	1	141				48	55
Glenrock	5459		305	280	305	259	46	564	42.8	-105.9	1643	-32	-29.9	-32	2.1	Bison	bison	1	141				48	55
Glenrock	5460		305	280	305	259	46	564	42.8	-105.9	1643	-32	-29.9	-32	2.1	Bison	bison	1	141				48	53
Glenrock	5461		305	280	305	259	46	564	42.8	-105.9	1643	-32	-29.9	-32	2.1	Bison	bison	1	133				45	50
Glenrock	5462		305	280	305	259	46	564	42.8	-105.9	1643	-32	-29.9	-32	2.1	Bison	bison	1	158				54	57
Glenrock	5463		305	280	305	259	46	564	42.8	-105.9	1643	-32	-29.9	-32	2.1	Bison	bison	1	155				51	60
Glenrock	5464		305	280	305	259	46	564	42.8	-105.9	1643	-32	-29.9	-32	2.1	Bison	bison	1	147				48	55
Glenrock	5465		305	280	305	259	46	564	42.8	-105.9	1643	-32	-29.9	-32	2.1	Bison	bison	1	147				51	59
Glenrock	5466		305	280	305	259	46	564	42.8	-105.9	1643	-32	-29.9	-32	2.1	Bison	bison	1	140				46	50
Glenrock	5467		305	280	305	259	46	564	42.8	-105.9	1643	-32	-29.9	-32	2.1	Bison	bison	1	154				53	58
Glenrock	5468		305	280	305	259	46	564	42.8	-105.9	1643	-32	-29.9	-32	2.1	Bison	bison	1	159				53	63
Glenrock	5469		305	280	305	259	46	564	42.8	-105.9	1643	-32	-29.9	-32	2.1	Bison	bison	1	136				46	50
Glenrock	5470		305	280	305	259	46	564	42.8	-105.9	1643	-32	-29.9	-32	2.1	Bison	bison	1	139				48	52
Glenrock	5471		305	280	305	259	46	564	42.8	-105.9	1643	-32	-29.9	-32	2.1	Bison	bison	1	160				55	60
Glenrock	5472		305	280	305	259	46	564	42.8	-105.9	1643	-32	-29.9	-32	2.1	Bison	bison	1	157				54	61
Glenrock	5473		305	280	305	259	46	564	42.8	-105.9	1643	-32	-29.9	-32	2.1	Bison	bison	1	143				46	59
Glenrock	5474		305	280	305	259	46	564	42.8	-105.9	1643	-32	-29.9	-32	2.1	Bison	bison	1	157				52	66
Glenrock	5475		305	280	305	259	46	564	42.8	-105.9	1643	-32	-29.9	-32	2.1	Bison	bison	1	142				46	55
Glenrock	5476		305	280	305	259	46	564	42.8	-105.9	1643	-32	-29.9	-32	2.1	Bison	bison	1	142				48	55
Glenrock	5477		305	280	305	259	46	564	42.8	-105.9	1643	-32	-29.9	-32	2.1	Bison	bison	1	162				56	61
Glenrock	5478		305	280	305	259	46	564	42.8	-105.9	1643	-32	-29.9	-32	2.1	Bison	bison	1	135				45	55
Glenrock	5479		305	280	305	259	46	564	42.8	-105.9	1643	-32	-29.9	-32	2.1	Bison	bison	1	138				44	55
Glenrock	5480		305	280	305	259	46	564	42.8	-105.9	1643	-32	-29.9	-32	2.1	Bison	bison	1	156				52	59
Glenrock	5481		305	280	305	259	46	564	42.8	-105.9	1643	-32	-29.9	-32	2.1	Bison	bison	1	144				47	54
Glenrock	5482		305	280	305	259	46	564	42.8	-105.9	1643	-32	-29.9	-32	2.1	Bison	bison	1	142				48	56
Glenrock	5484		305	280	305	259	46	564	42.8	-105.9	1643	-32	-29.9	-32	2.1	Bison	bison	1	138				44	54
Glenrock	5485		305	280	305	259	46	564	42.8	-105.9	1643	-32	-29.9	-32	2.1	Bison	bison	1	150				48	56
Glenrock	5486		305	280	305	259	46	564	42.8	-105.9	1643	-32	-29.9	-32	2.1	Bison	bison	1	132				46	51
Glenrock	5487		305	280	305	259	46	564	42.8	-105.9	1643	-32	-29.9	-32	2.1	Bison	bison	1	153				50	62
Glenrock	5488		305	280	305	259	46	564	42.8	-105.9	1643	-32	-29.9	-32	2.1	Bison	bison	1	139				47	51
Glenrock	5489		305	280	305	259	46	564	42.8	-105.9	1643	-32	-29.9	-32	2.1	Bison	bison	1	139				47	54
Glenrock	5490		305	280	305	259	46	564	42.8	-105.9	1643	-32	-29.9	-32	2.1	Bison	bison	1	141				47	57
Glenrock	5491		305	280	305	259	46	564	42.8	-105.9	1643	-32	-29.9	-32	2.1	Bison	bison	1	152				52	62
Glenrock	5492		305	280	305	259	46	564	42.8	-105.9	1643	-32	-29.9	-32	2.1	Bison	bison	1	135				44	54
Glenrock	5494		305	280	305	259	46	564	42.8	-105.9	1643	-32	-29.9	-32	2.1	Bison	bison	1	140				47	55
Glenrock	5496		305	280	305	259	46	564	42.8	-105.9	1643	-32	-29.9	-32	2.1	Bison	bison	1	128	77.7			45	55
Glenrock	5497		305	280	305	259	46	564	42.8	-105.9	1643	-32	-29.9	-32	2.1	Bison	bison	1	131	77.6			45	54
Glenrock	5498		305	280	305	259	46	564	42.8	-105.9	1643	-32	-29.9	-32	2.1	Bison	bison	1	137	83.7			49	56
Glenrock	5499		305	280	305	259	46	564	42.8	-105.9	1643	-32	-29.9	-32	2.1	Bison	bison	1	137	83.9			52	54
Glenrock	5500		305	280	305	259	46	564	42.8	-105.9	1643	-32	-29.9	-32	2.1	Bison	bison	1	122	73.6			42	55
Glenrock	5501		305	280	305	259	46	564	42.8	-105.9	1643	-32	-29.9	-32	2.1	Bison	bison	1	129	77			45	55
Glenrock	5502		305	280	305	259	46	564	42.8	-105.9	1643	-32	-29.9	-32	2.1	Bison	bison	1	130	71			48	60
Glenrock	5503		305	280	305	259	46	564	42.8	-105.9	1643	-32	-29.9	-32	2.1	Bison	bison	1	127	73.5			47	53
Glenrock	5504		305	280	305	259	46	564	42.8	-105.9	1643	-32	-29.9	-32	2.1	Bison	bison	1	122	74			43	46
Glenrock	5505		305	280	305	259	46	564	42.8	-105.9	1643	-32	-29.9	-32	2.1	Bison	bison	1	135	79			49	56
Glenrock	5506		305	280	305	259	46	564	42.8	-105.9	1643	-32	-29.9	-32	2.1	Bison	bison	1	125	73.1			48	55
Glenrock	5507		305	280	305	259	46	564	42.8	-105.9	1643	-32	-29.9	-32	2.1	Bison	bison	1	132	81.6			47	57
Glenrock	5508		305	280	305	259	46	564	42.8	-105.9	1643	-32	-29.9	-32	2.1	Bison	bison	1	130	78.7			45	56
Glenrock	5509		305	280	305	259	46	564	42.8	-105.9	1643	-32	-29.9	-32	2.1	Bison	bison	1	137	78.9			50	57
Glenrock	5510		305	280	305	259	46	564	42.8	-105.9	1643	-32	-29.9	-32	2.1	Bison	bison	1	130	81			45	51
Glenrock	5511		305	280	305	259	46	564	42.8	-105.9	1643	-32	-29.9	-32	2.1	Bison	bison	1	127	76.9			45	52
Glenrock	5512		305	280	305	259	46	564	42.8	-105.9	1643	-32	-29.9	-32	2.1	Bison	bison	1	142	84			53	65
Glenrock	5513		305	280	305	259	46	564	42.8	-105.9	1643	-32	-29.9	-32	2.1	Bison	bison	1	111	63.5			45	54
Glenrock	5514		305	280	305	259	46	564	42.8	-105.9	1643	-32	-29.9	-32	2.1	Bison	bison	1	137	80.9			51	59
Glenrock	5515		305	280	305	259	46	564	42.8	-105.9	1643	-32	-29.9	-32	2.1	Bison	bison	1	123	70.4			45	51
Glenrock	5516		305	280	305	259	46	564	42.8	-105.9	1643	-32	-29.9	-32	2.1	Bison	bison	1	120	71.6			45	52
Glenrock	5517		305	280	305	259	46	564	42.8	-105.9	1643	-32	-29.9	-32	2.1	Bison	bison	1	123	73.9			45	55
Glenrock	5518		305	280	305	259	46	564	42.8	-105.9	1643	-32	-29.9	-32	2.1	Bison	bison	1	135	80.5			50	58
Glenrock	5520		305	280	305	259	46	564	42.8	-105.9	1643	-32	-29.9	-32	2.1	Bison	bison	1	126				41	51
Glenrock	5521		305	280	305	259	46	564	42.8	-105.9	1643	-32	-29.9	-32	2.1	Bison	bison	1	125	73.7			47	55
Glenrock	5522		305	280	305	259	46	564	42.8	-105.9	1643	-32	-29.9	-32	2.1	Bison	bison	1	141	84.7			51
Glenrock	5523		305	280	305	259	46	564	42.8	-105.9	1643	-32	-29.9	-32	2.1	Bison	bison	1	125	75.4			47
Glenrock	5526		305	280	305	259	46	564	42.8	-105.9	1643	-32	-29.9	-32	2.1	Bison	bison	1	132	77.5			44	58
Glenrock	5527		305	280	305	259	46	564	42.8	-105.9	1643	-32	-29.9	-32	2.1	Bison	bison	1	142	86.5			51	62
Glenrock	5528		305	280	305	259	46	564	42.8	-105.9	1643	-32	-29.9	-32	2.1	Bison	bison	1	138				46	52
Glenrock	5529		305	280	305	259	46	564	42.8	-105.9	1643	-32	-29.9	-32	2.1	Bison	bison	1	129	76.3			46	54
Glenrock	5530		305	280	305	259	46	564	42.8	-105.9	1643	-32	-29.9	-32	2.1	Bison	bison	1	136	79.8			50	60
Glenrock	5531		305	280	305	259	46	564	42.8	-105.9	1643	-32	-29.9	-32	2.1	Bison	bison	1	126	73.2			45	55
Glenrock	5532		305	280	305	259	46	564	42.8	-105.9	1643	-32	-29.9	-32	2.1	Bison	bison	1	130	78.5			44	51
Glenrock	5533		305	280	305	259	46	564	42.8	-105.9	1643	-32	-29.9	-32	2.1	Bison	bison	1	143	87.7			49	62
Glenrock	5534		305	280	305	259	46	564	42.8	-105.9	1643	-32	-29.9	-32	2.1	Bison	bison	1	127	75.9			45	54
Glenrock	5535		305	280	305	259	46	564	42.8	-105.9	1643	-32	-29.9	-32	2.1	Bison	bison	1	129	78.6			43	54
Glenrock	5537		305	280	305	259	46	564	42.8	-105.9	1643	-32	-29.9	-32	2.1	Bison	bison	1	123	72			47.3	52
Glenrock	5538		305	280	305	259	46	564	42.8	-105.9	1643	-32	-29.9	-32	2.1	Bison	bison	1	126	72.2			45	54
Glenrock	5539		305	280	305	259	46	564	42.8	-105.9	1643	-32	-29.9	-32	2.1	Bison	bison	1	124	72.1			44	53
Glenrock	5540		305	280	305	259	46	564	42.8	-105.9	1643	-32	-29.9	-32	2.1	Bison	bison	1	134	83.9			44	57
Glenrock	5541		305	280	305	259	46	564	42.8	-105.9	1643	-32	-29.9	-32	2.1	Bison	bison	1	141	87.7			48	56
Glenrock	5543		305	280	305	259	46	564	42.8	-105.9	1643	-32	-29.9	-32	2.1	Bison	bison	1	150				50	53
Glenrock	5544		305	280	305	259	46	564	42.8	-105.9	1643	-32	-29.9	-32	2.1	Bison	bison	1	132	84.8			40	54
Glenrock	5548		305	280	305	259	46	564	42.8	-105.9	1643	-32	-29.9	-32	2.1	Bison	bison	1	134	80.9			47	57
Glenrock	5549		305	280	305	259	46	564	42.8	-105.9	1643	-32	-29.9	-32	2.1	Bison	bison	1	117	66.8			37	48
Glenrock	5552		305	280	305	259	46	564	42.8	-105.9	1643	-32	-29.9	-32	2.1	Bison	bison	1	143				47	55
Glenrock	5553		305	280	305	259	46	564	42.8	-105.9	1643	-32	-29.9	-32	2.1	Bison	bison	1	145				48	55
Glenrock	5554		305	280	305	259	46	564	42.8	-105.9	1643	-32	-29.9	-32	2.1	Bison	bison	1	145				45	53
Glenrock	5555		305	280	305	259	46	564	42.8	-105.9	1643	-32	-29.9	-32	2.1	Bison	bison	1	145				45	52
Glenrock	5556		305	280	305	259	46	564	42.8	-105.9	1643	-32	-29.9	-32	2.1	Bison	bison	1	152				51	56
Glenrock	5557		305	280	305	259	46	564	42.8	-105.9	1643	-32	-29.9	-32	2.1	Bison	bison	1	140				46	50
Glenrock	5558		305	280	305	259	46	564	42.8	-105.9	1643	-32	-29.9	-32	2.1	Bison	bison	1	133				44	52
Glenrock	5559		305	280	305	259	46	564	42.8	-105.9	1643	-32	-29.9	-32	2.1	Bison	bison	1	136				46	52
Glenrock	5560		305	280	305	259	46	564	42.8	-105.9	1643	-32	-29.9	-32	2.1	Bison	bison	1	140				45	54
Glenrock	5561		305	280	305	259	46	564	42.8	-105.9	1643	-32	-29.9	-32	2.1	Bison	bison	1	142				48	55
Glenrock	5562		305	280	305	259	46	564	42.8	-105.9	1643	-32	-29.9	-32	2.1	Bison	bison	1	145				46	56
Glenrock	5563		305	280	305	259	46	564	42.8	-105.9	1643	-32	-29.9	-32	2.1	Bison	bison	1	157				52	63
Glenrock	5564		305	280	305	259	46	564	42.8	-105.9	1643	-32	-29.9	-32	2.1	Bison	bison	1	143				46	51
Glenrock	5565		305	280	305	259	46	564	42.8	-105.9	1643	-32	-29.9	-32	2.1	Bison	bison	1	139				46	54
Glenrock	5566		305	280	305	259	46	564	42.8	-105.9	1643	-32	-29.9	-32	2.1	Bison	bison	1	138				44	47
Glenrock	5567		305	280	305	259	46	564	42.8	-105.9	1643	-32	-29.9	-32	2.1	Bison	bison	1	145				49	56
Glenrock	5568		305	280	305	259	46	564	42.8	-105.9	1643	-32	-29.9	-32	2.1	Bison	bison	1	143				48	54
Glenrock	5569		305	280	305	259	46	564	42.8	-105.9	1643	-32	-29.9	-32	2.1	Bison	bison	1	140				45	53
Glenrock	5570		305	280	305	259	46	564	42.8	-105.9	1643	-32	-29.9	-32	2.1	Bison	bison	1	134				43	51
Glenrock	5571		305	280	305	259	46	564	42.8	-105.9	1643	-32	-29.9	-32	2.1	Bison	bison	1	151				51	60
Glenrock	5572		305	280	305	259	46	564	42.8	-105.9	1643	-32	-29.9	-32	2.1	Bison	bison	1	144				45	54
Glenrock	5573		305	280	305	259	46	564	42.8	-105.9	1643	-32	-29.9	-32	2.1	Bison	bison	1	138				46	55
Glenrock	5574		305	280	305	259	46	564	42.8	-105.9	1643	-32	-29.9	-32	2.1	Bison	bison	1	138				47	53
Glenrock	5575		305	280	305	259	46	564	42.8	-105.9	1643	-32	-29.9	-32	2.1	Bison	bison	1	131				44	50
Glenrock	5576		305	280	305	259	46	564	42.8	-105.9	1643	-32	-29.9	-32	2.1	Bison	bison	1	142				50	57
Glenrock	5577		305	280	305	259	46	564	42.8	-105.9	1643	-32	-29.9	-32	2.1	Bison	bison	1	137	90.7			46	59
Glenrock	5578		305	280	305	259	46	564	42.8	-105.9	1643	-32	-29.9	-32	2.1	Bison	bison	1	139				46	53
Glenrock	5579		305	280	305	259	46	564	42.8	-105.9	1643	-32	-29.9	-32	2.1	Bison	bison	1	136				45	54
Glenrock	5580		305	280	305	259	46	564	42.8	-105.9	1643	-32	-29.9	-32	2.1	Bison	bison	1	138				44	53
Glenrock	5581		305	280	305	259	46	564	42.8	-105.9	1643	-32	-29.9	-32	2.1	Bison	bison	1	139				46	47
Glenrock	5582		305	280	305	259	46	564	42.8	-105.9	1643	-32	-29.9	-32	2.1	Bison	bison	1	152				48	56
Glenrock	5583		305	280	305	259	46	564	42.8	-105.9	1643	-32	-29.9	-32	2.1	Bison	bison	1	139				44	55
Glenrock	5584		305	280	305	259	46	564	42.8	-105.9	1643	-32	-29.9	-32	2.1	Bison	bison	1	151				55	61
Glenrock	5585		305	280	305	259	46	564	42.8	-105.9	1643	-32	-29.9	-32	2.1	Bison	bison	1	160				57	60
Glenrock	5586		305	280	305	259	46	564	42.8	-105.9	1643	-32	-29.9	-32	2.1	Bison	bison	1	140				45	52
Glenrock	5588		305	280	305	259	46	564	42.8	-105.9	1643	-32	-29.9	-32	2.1	Bison	bison	1	135				45	53
Glenrock	5589		305	280	305	259	46	564	42.8	-105.9	1643	-32	-29.9	-32	2.1	Bison	bison	1	162				55	63
Glenrock	5590		305	280	305	259	46	564	42.8	-105.9	1643	-32	-29.9	-32	2.1	Bison	bison	1	142				50	55
Glenrock	5591		305	280	305	259	46	564	42.8	-105.9	1643	-32	-29.9	-32	2.1	Bison	bison	1	162				57	58
Glenrock	5593		305	280	305	259	46	564	42.8	-105.9	1643	-32	-29.9	-32	2.1	Bison	bison	1	138				46	53
Glenrock	5594		305	280	305	259	46	564	42.8	-105.9	1643	-32	-29.9	-32	2.1	Bison	bison	1	139				47	52
Glenrock	5595		305	280	305	259	46	564	42.8	-105.9	1643	-32	-29.9	-32	2.1	Bison	bison	1	157				52	55
Glenrock	5596		305	280	305	259	46	564	42.8	-105.9	1643	-32	-29.9	-32	2.1	Bison	bison	1	132				45	51
Glenrock	5597		305	280	305	259	46	564	42.8	-105.9	1643	-32	-29.9	-32	2.1	Bison	bison	1	133				45	51
Glenrock	5598		305	280	305	259	46	564	42.8	-105.9	1643	-32	-29.9	-32	2.1	Bison	bison	1	135				44	49
Glenrock	5600		305	280	305	259	46	564	42.8	-105.9	1643	-32	-29.9	-32	2.1	Bison	bison	1	133				45	54
Glenrock	5604		305	280	305	259	46	564	42.8	-105.9	1643	-32	-29.9	-32	2.1	Bison	bison	1	119	71.7			42	50
Glenrock	5605		305	280	305	259	46	564	42.8	-105.9	1643	-32	-29.9	-32	2.1	Bison	bison	1	109	59			37	49
Glenrock	5606		305	280	305	259	46	564	42.8	-105.9	1643	-32	-29.9	-32	2.1	Bison	bison	1	123	74.8			45	52
Glenrock	5607		305	280	305	259	46	564	42.8	-105.9	1643	-32	-29.9	-32	2.1	Bison	bison	1	105	58.5			38	46
Glenrock	5608		305	280	305	259	46	564	42.8	-105.9	1643	-32	-29.9	-32	2.1	Bison	bison	1	134	79.7			49	56
Glenrock	5609		305	280	305	259	46	564	42.8	-105.9	1643	-32	-29.9	-32	2.1	Bison	bison	1	130	75.5			50	59
Glenrock	5610		305	280	305	259	46	564	42.8	-105.9	1643	-32	-29.9	-32	2.1	Bison	bison	1	106	57.3			40	48
Glenrock	5611		305	280	305	259	46	564	42.8	-105.9	1643	-32	-29.9	-32	2.1	Bison	bison	1	124	72.9			43	49
Glenrock	5612		305	280	305	259	46	564	42.8	-105.9	1643	-32	-29.9	-32	2.1	Bison	bison	1	123	73			45	51
Glenrock	5613		305	280	305	259	46	564	42.8	-105.9	1643	-32	-29.9	-32	2.1	Bison	bison	1	135	78.7			50	57
Glenrock	5614		305	280	305	259	46	564	42.8	-105.9	1643	-32	-29.9	-32	2.1	Bison	bison	1	129	78.6			44	53
Glenrock	5615		305	280	305	259	46	564	42.8	-105.9	1643	-32	-29.9	-32	2.1	Bison	bison	1	120	72.5			43	52
Glenrock	5616		305	280	305	259	46	564	42.8	-105.9	1643	-32	-29.9	-32	2.1	Bison	bison	1	131	76.5			49	56
Glenrock	5617		305	280	305	259	46	564	42.8	-105.9	1643	-32	-29.9	-32	2.1	Bison	bison	1	128	75.5			46	51
Glenrock	5618		305	280	305	259	46	564	42.8	-105.9	1643	-32	-29.9	-32	2.1	Bison	bison	1	122	71.8			45	53
Glenrock	5619		305	280	305	259	46	564	42.8	-105.9	1643	-32	-29.9	-32	2.1	Bison	bison	1	133	76.5			50	57
Glenrock	5620		305	280	305	259	46	564	42.8	-105.9	1643	-32	-29.9	-32	2.1	Bison	bison	1	118	69.8			41	48
Glenrock	5621		305	280	305	259	46	564	42.8	-105.9	1643	-32	-29.9	-32	2.1	Bison	bison	1	133	82.2			45	57
Glenrock	5622		305	280	305	259	46	564	42.8	-105.9	1643	-32	-29.9	-32	2.1	Bison	bison	1	125	73			45	52
Glenrock	5623		305	280	305	259	46	564	42.8	-105.9	1643	-32	-29.9	-32	2.1	Bison	bison	1	145	87.3			50.5	55.1
Glenrock	5624		305	280	305	259	46	564	42.8	-105.9	1643	-32	-29.9	-32	2.1	Bison	bison	1	109	60.3			41	53
Glenrock	5625		305	280	305	259	46	564	42.8	-105.9	1643	-32	-29.9	-32	2.1	Bison	bison	1	133	78.1			48	56
Glenrock	5626		305	280	305	259	46	564	42.8	-105.9	1643	-32	-29.9	-32	2.1	Bison	bison	1	120	72.4			42	52
Glenrock	5627		305	280	305	259	46	564	42.8	-105.9	1643	-32	-29.9	-32	2.1	Bison	bison	1	126	75.8			46	55
Glenrock	5628		305	280	305	259	46	564	42.8	-105.9	1643	-32	-29.9	-32	2.1	Bison	bison	1	122	74.9			40	47
Glenrock	5629		305	280	305	259	46	564	42.8	-105.9	1643	-32	-29.9	-32	2.1	Bison	bison	1	122	75.6			41	47
Glenrock	5630		305	280	305	259	46	564	42.8	-105.9	1643	-32	-29.9	-32	2.1	Bison	bison	1		67.5			41	47
Glenrock	5631		305	280	305	259	46	564	42.8	-105.9	1643	-32	-29.9	-32	2.1	Bison	bison	1		58.4			37	48
Glenrock	5632		305	280	305	259	46	564	42.8	-105.9	1643	-32	-29.9	-32	2.1	Bison	bison	1	123	75.7			44	54
Glenrock	5633		305	280	305	259	46	564	42.8	-105.9	1643	-32	-29.9	-32	2.1	Bison	bison	1	124	76.2			41	48
Glenrock	5634		305	280	305	259	46	564	42.8	-105.9	1643	-32	-29.9	-32	2.1	Bison	bison	1	138	84			48	57
Glenrock	5635		305	280	305	259	46	564	42.8	-105.9	1643	-32	-29.9	-32	2.1	Bison	bison	1	119	71.8			41	51
Glenrock	5636		305	280	305	259	46	564	42.8	-105.9	1643	-32	-29.9	-32	2.1	Bison	bison	1	119	71.6			44	49
Glenrock	5637		305	280	305	259	46	564	42.8	-105.9	1643	-32	-29.9	-32	2.1	Bison	bison	1	125	74.6			44	54
Glenrock	5638		305	280	305	259	46	564	42.8	-105.9	1643	-32	-29.9	-32	2.1	Bison	bison	1	119	71.7			41	49
Glenrock	5639		305	280	305	259	46	564	42.8	-105.9	1643	-32	-29.9	-32	2.1	Bison	bison	1	126	72.4			46	57
Glenrock	5640		305	280	305	259	46	564	42.8	-105.9	1643	-32	-29.9	-32	2.1	Bison	bison	1	122	72.6			44	51
Glenrock	5641		305	280	305	259	46	564	42.8	-105.9	1643	-32	-29.9	-32	2.1	Bison	bison	1	122	71.7			43	49
Glenrock	5642		305	280	305	259	46	564	42.8	-105.9	1643	-32	-29.9	-32	2.1	Bison	bison	1	120	69.2			45	56
Glenrock	5643		305	280	305	259	46	564	42.8	-105.9	1643	-32	-29.9	-32	2.1	Bison	bison	1	136	80.3			49	59
Glenrock	5644		305	280	305	259	46	564	42.8	-105.9	1643	-32	-29.9	-32	2.1	Bison	bison	1	112	62.1			42	48
Glenrock	5645		305	280	305	259	46	564	42.8	-105.9	1643	-32	-29.9	-32	2.1	Bison	bison	1	120	70.4			43	48
Glenrock	5646		305	280	305	259	46	564	42.8	-105.9	1643	-32	-29.9	-32	2.1	Bison	bison	1	103	60.8			39	44
Glenrock	5647		305	280	305	259	46	564	42.8	-105.9	1643	-32	-29.9	-32	2.1	Bison	bison	1	135	79.8			49	56
Glenrock	5648		305	280	305	259	46	564	42.8	-105.9	1643	-32	-29.9	-32	2.1	Bison	bison	1	116	65.2			42	53
Glenrock	5649		305	280	305	259	46	564	42.8	-105.9	1643	-32	-29.9	-32	2.1	Bison	bison	1	112	62.3			41	51
Glenrock	5650		305	280	305	259	46	564	42.8	-105.9	1643	-32	-29.9	-32	2.1	Bison	bison	1	158				53	63
Glenrock	5652		305	280	305	259	46	564	42.8	-105.9	1643	-32	-29.9	-32	2.1	Bison	bison	1	133	79.3			48	56
Glenrock	5653		305	280	305	259	46	564	42.8	-105.9	1643	-32	-29.9	-32	2.1	Bison	bison	1	131	78			43	53
Glenrock	5654		305	280	305	259	46	564	42.8	-105.9	1643	-32	-29.9	-32	2.1	Bison	bison	1	134	79			50
Glenrock	5655		305	280	305	259	46	564	42.8	-105.9	1643	-32	-29.9	-32	2.1	Bison	bison	1	111	61			42	49
Glenrock	5656		305	280	305	259	46	564	42.8	-105.9	1643	-32	-29.9	-32	2.1	Bison	bison	1	128	80.8			41
Garnsey	511S473W/4	Average of 17 Dates	475	375	475	237	238	712	33.3	-104.3	1094	-31.9	-32	-31.8	0.2	Bison	bison	1	140.5		35.8	36.8
Garnsey	518S590W-5	Average of 17 Dates	475	375	475	237	238	712	33.3	-104.3	1094	-31.9	-32	-31.8	0.2	Bison	bison	1	144.5		37.5	40.9	50	62
Garnsey	519S590W-4	Average of 17 Dates	475	375	475	237	238	712	33.3	-104.3	1094	-31.9	-32	-31.8	0.2	Bison	bison	1	146.7		35.7	42.2	49.9	58.5
Garnsey	Ar/S/70C	Average of 17 Dates	475	375	475	237	238	712	33.3	-104.3	1094	-31.9	-32	-31.8	0.2	Bison	bison	1	142.1		36.5	39.8	46.5
Garnsey	J-12/10	Average of 17 Dates	475	375	475	237	238	712	33.3	-104.3	1094	-31.9	-32	-31.8	0.2	Bison	bison	1	160.2		40	42.1	54.9
Garnsey	J-13/10	Average of 17 Dates	475	375	475	237	238	712	33.3	-104.3	1094	-31.9	-32	-31.8	0.2	Bison	bison	1	144.5				50.6	63.3
Garnsey	J-8/9	Average of 17 Dates	475	375	475	237	238	712	33.3	-104.3	1094	-31.9	-32	-31.8	0.2	Bison	bison	1	159.5		43.7	46.5	57.1
Big Goose	1		520	490	520	237	283	757	44.7	-107.2	1295	-31.8	-32	-31.9	0.1	Bison	bison	1	158	101.9			55	64
Big Goose	2		520	490	520	237	283	757	44.7	-107.2	1295	-31.8	-32	-31.9	0.1	Bison	bison	1	146	94.6			49	57
Big Goose	3		520	490	520	237	283	757	44.7	-107.2	1295	-31.8	-32	-31.9	0.1	Bison	bison	1	139	91.2			44	50
Big Goose	4		520	490	520	237	283	757	44.7	-107.2	1295	-31.8	-32	-31.9	0.1	Bison	bison	1	141	92.7			44	55
Big Goose	5		520	490	520	237	283	757	44.7	-107.2	1295	-31.8	-32	-31.9	0.1	Bison	bison	1	142	91.8			44	54
Big Goose	6		520	490	520	237	283	757	44.7	-107.2	1295	-31.8	-32	-31.9	0.1	Bison	bison	1	159	99.5			55	63
Big Goose	7		520	490	520	237	283	757	44.7	-107.2	1295	-31.8	-32	-31.9	0.1	Bison	bison	1	160	103.5			57	60
Big Goose	8		520	490	520	237	283	757	44.7	-107.2	1295	-31.8	-32	-31.9	0.1	Bison	bison	1	148	97			51	59
Big Goose	9		520	490	520	237	283	757	44.7	-107.2	1295	-31.8	-32	-31.9	0.1	Bison	bison	1	150	101			51	57
Big Goose	10		520	490	520	237	283	757	44.7	-107.2	1295	-31.8	-32	-31.9	0.1	Bison	bison	1	145	94			49	58
Big Goose	12		520	490	520	237	283	757	44.7	-107.2	1295	-31.8	-32	-31.9	0.1	Bison	bison	1	153	98.8			53	60
Big Goose	14		520	490	520	237	283	757	44.7	-107.2	1295	-31.8	-32	-31.9	0.1	Bison	bison	1	158	101.6			51	61
Big Goose	15		520	490	520	237	283	757	44.7	-107.2	1295	-31.8	-32	-31.9	0.1	Bison	bison	1	134	85.1			42	50
Big Goose	16		520	490	520	237	283	757	44.7	-107.2	1295	-31.8	-32	-31.9	0.1	Bison	bison	1	150	97.2			48	55
Big Goose	18		520	490	520	237	283	757	44.7	-107.2	1295	-31.8	-32	-31.9	0.1	Bison	bison	1	143	92.5			46	54
Big Goose	19		520	490	520	237	283	757	44.7	-107.2	1295	-31.8	-32	-31.9	0.1	Bison	bison	1	146	95.3			48	58
Big Bone Lick	1949-62		535	530	535	237	298	772	38.9	-84.6	148	-31.8	-32	-31.5	0.5	Bison	bison	1	136	91.6	31	36	41	51
Big Bone Lick	1972-62		535	530	535	237	298	772	38.9	-84.6	148	-31.8	-32	-31.5	0.5	Bison	bison	1	137	92	33	36	38	52
Big Bone Lick	1978-62		535	530	535	237	298	772	38.9	-84.6	148	-31.8	-32	-31.5	0.5	Bison	bison	1	129	82.3	28	33	36	45
Big Bone Lick	1985-62		535	530	535	237	298	772	38.9	-84.6	148	-31.8	-32	-31.5	0.5	Bison	bison	1	152	101.1	35	40	48	54
Big Bone Lick	1993-62		535	530	535	237	298	772	38.9	-84.6	148	-31.8	-32	-31.5	0.5	Bison	bison	1	132	86.7	32	37	42	51
Big Bone Lick	3505-66		535	530	535	237	298	772	38.9	-84.6	148	-31.8	-32	-31.5	0.5	Bison	bison	1	139	93.2	32	37	43	46
Big Bone Lick	3547-66		535	530	535	237	298	772	38.9	-84.6	148	-31.8	-32	-31.5	0.5	Bison	bison	1	160	107.2	36	41	52	63
Big Bone Lick	3567-66		535	530	535	237	298	772	38.9	-84.6	148	-31.8	-32	-31.5	0.5	Bison	bison	1	135	86.3	31	38	44	52
Big Bone Lick	3589-66		535	530	535	237	298	772	38.9	-84.6	148	-31.8	-32	-31.5	0.5	Bison	bison	1	142	93.1	32	37	43	51
Big Bone Lick	3609-66		535	530	535	237	298	772	38.9	-84.6	148	-31.8	-32	-31.5	0.5	Bison	bison	1	162	106.3	41	47	48	57
Big Bone Lick	3641-66		535	530	535	237	298	772	38.9	-84.6	148	-31.8	-32	-31.5	0.5	Bison	bison	1	136	90.1	36	36	41	50
Big Bone Lick	4001-65		535	530	535	237	298	772	38.9	-84.6	148	-31.8	-32	-31.5	0.5	Bison	bison	1	140	89.7	36	38	47	52
Big Bone Lick	4133-65		535	530	535	237	298	772	38.9	-84.6	148	-31.8	-32	-31.5	0.5	Bison	bison	1	136	88.3	31	40	42	50
Big Bone Lick	4289-65		535	530	535	237	298	772	38.9	-84.6	148	-31.8	-32	-31.5	0.5	Bison	bison	1	141	89.6	31	38	43	51
Big Bone Lick	4308-65		535	530	535	237	298	772	38.9	-84.6	148	-31.8	-32	-31.5	0.5	Bison	bison	1	141	91.4	33	37	40	55
Big Bone Lick	4346-65		535	530	535	237	298	772	38.9	-84.6	148	-31.8	-32	-31.5	0.5	Bison	bison	1	138	89.4	29	35		50
Big Bone Lick	4349-65		535	530	535	237	298	772	38.9	-84.6	148	-31.8	-32	-31.5	0.5	Bison	bison	1	146	94.2	33	36	36	52
Big Bone Lick	4352-65		535	530	535	237	298	772	38.9	-84.6	148	-31.8	-32	-31.5	0.5	Bison	bison	1		92.3	34	35	36
Big Bone Lick	4468-63		535	530	535	237	298	772	38.9	-84.6	148	-31.8	-32	-31.5	0.5	Bison	bison	1	146	95.4	32	37	44	49
Big Bone Lick	4524-65		535	530	535	237	298	772	38.9	-84.6	148	-31.8	-32	-31.5	0.5	Bison	bison	1	140	94.7	29	37	39	52
Big Bone Lick	4550-63		535	530	535	237	298	772	38.9	-84.6	148	-31.8	-32	-31.5	0.5	Bison	bison	1	142	89.9	33	39	46	48
Big Bone Lick	4550-63		535	530	535	237	298	772	38.9	-84.6	148	-31.8	-32	-31.5	0.5	Bison	bison	1	148	97.7	37	42	45	52
Big Bone Lick	4565-63		535	530	535	237	298	772	38.9	-84.6	148	-31.8	-32	-31.5	0.5	Bison	bison	1	141	93.2	33	36	45	55
Big Bone Lick	4565-63		535	530	535	237	298	772	38.9	-84.6	148	-31.8	-32	-31.5	0.5	Bison	bison	1	142	95.7	32	37	42	52
Big Bone Lick	4575-65		535	530	535	237	298	772	38.9	-84.6	148	-31.8	-32	-31.5	0.5	Bison	bison	1		98.3	32	35
Big Bone Lick	511-62		535	530	535	237	298	772	38.9	-84.6	148	-31.8	-32	-31.5	0.5	Bison	bison	1	143	94.1	31	35	41	51
Big Bone Lick	537-62		535	530	535	237	298	772	38.9	-84.6	148	-31.8	-32	-31.5	0.5	Bison	bison	1	144	94.4	32	37	43	53
Big Bone Lick	569-62		535	530	535	237	298	772	38.9	-84.6	148	-31.8	-32	-31.5	0.5	Bison	bison	1	157	105.3	37	45	48	59
Burnet County	CHR1	Martin, Unpub	545	566	545	237	308	782	30.9	-98	300	-31.8	-32	-31.5	0.6	Bison	bison	1	156.6	97	38.8	41.2	49.4	60
Baker Cave	232	Average of 2 dates	695	797	695	233	462	928	42.9	-113.3	1460	-31.7	-32	-31	1	Bison	bison	1	151.5				58.5
Baker Cave	799	Average of 2 dates	695	797	695	233	462	928	42.9	-113.3	1460	-31.7	-32	-31	1	Bison	bison	1	158.5				56.5
Baker Cave	3531	Average of 2 dates	695	797	695	233	462	928	42.9	-113.3	1460	-31.7	-32	-31	1	Bison	bison	1	161				54
Baker Cave	400	Average of 2 dates	695	797	695	233	462	928	42.9	-113.3	1460	-31.7	-32	-31	1	Bison	bison	1	158.5				54
Baker Cave	3085	Average of 2 dates	695	797	695	233	462	928	42.9	-113.3	1460	-31.7	-32	-31	1	Bison	bison	1	154				54
Baker Cave	806	Average of 2 dates	695	797	695	233	462	928	42.9	-113.3	1460	-31.7	-32	-31	1	Bison	bison	1	152				51
Baker Cave	2199	Average of 2 dates	695	797	695	233	462	928	42.9	-113.3	1460	-31.7	-32	-31	1	Bison	bison	1	151				50.5
Baker Cave	3536	Average of 2 dates	695	797	695	233	462	928	42.9	-113.3	1460	-31.7	-32	-31	1	Bison	bison	1	143.5				50
Baker Cave	3259	Average of 2 dates	695	797	695	233	462	928	42.9	-113.3	1460	-31.7	-32	-31	1	Bison	bison	1	150				49
Baker Cave	104	Average of 2 dates	695	797	695	233	462	928	42.9	-113.3	1460	-31.7	-32	-31	1	Bison	bison	1	142.5				49
Baker Cave	3367	Average of 2 dates	695	797	695	233	462	928	42.9	-113.3	1460	-31.7	-32	-31	1	Bison	bison	1	142.5				49
Baker Cave	3958	Average of 2 dates	695	797	695	233	462	928	42.9	-113.3	1460	-31.7	-32	-31	1	Bison	bison	1	145				49
Baker Cave	3979	Average of 2 dates	695	797	695	233	462	928	42.9	-113.3	1460	-31.7	-32	-31	1	Bison	bison	1					49
Baker Cave	123	Average of 2 dates	695	797	695	233	462	928	42.9	-113.3	1460	-31.7	-32	-31	1	Bison	bison	1	148				48.5
Baker Cave	3975	Average of 2 dates	695	797	695	233	462	928	42.9	-113.3	1460	-31.7	-32	-31	1	Bison	bison	1	151				48
Baker Cave	3438	Average of 2 dates	695	797	695	233	462	928	42.9	-113.3	1460	-31.7	-32	-31	1	Bison	bison	1					48
Baker Cave	2198	Average of 2 dates	695	797	695	233	462	928	42.9	-113.3	1460	-31.7	-32	-31	1	Bison	bison	1	147				48
Baker Cave	3160	Average of 2 dates	695	797	695	233	462	928	42.9	-113.3	1460	-31.7	-32	-31	1	Bison	bison	1	149				48
Baker Cave	500	Average of 2 dates	695	797	695	233	462	928	42.9	-113.3	1460	-31.7	-32	-31	1	Bison	bison	1	141				47.5
Baker Cave	2111	Average of 2 dates	695	797	695	233	462	928	42.9	-113.3	1460	-31.7	-32	-31	1	Bison	bison	1	143				47.5
Baker Cave	3261	Average of 2 dates	695	797	695	233	462	928	42.9	-113.3	1460	-31.7	-32	-31	1	Bison	bison	1	140				47
Baker Cave	3083	Average of 2 dates	695	797	695	233	462	928	42.9	-113.3	1460	-31.7	-32	-31	1	Bison	bison	1	138				46
Baker Cave	3970	Average of 2 dates	695	797	695	233	462	928	42.9	-113.3	1460	-31.7	-32	-31	1	Bison	bison	1	141				46
Baker Cave	245	Average of 2 dates	695	797	695	233	462	928	42.9	-113.3	1460	-31.7	-32	-31	1	Bison	bison	1	139				45
Baker Cave	2112	Average of 2 dates	695	797	695	233	462	928	42.9	-113.3	1460	-31.7	-32	-31	1	Bison	bison	1	138.5				44
Rourke	6256B	Estimate	2105	2100	2105	160	1945	2265	44.7	-106.3	1147	-29.7	-30.5	-30.7	0.2	Bison	bison	1	143	95	33	37	46	53
Rourke	6301B	Estimate	2105	2100	2105	160	1945	2265	44.7	-106.3	1147	-29.7	-30.5	-30.7	0.2	Bison	bison	1	145	95.9	33	37	46	54
Rourke	6934B	Estimate	2105	2100	2105	160	1945	2265	44.7	-106.3	1147	-29.7	-30.5	-30.7	0.2	Bison	bison	1	143	96.2	35	37	44	53
Rourke	6935B	Estimate	2105	2100	2105	160	1945	2265	44.7	-106.3	1147	-29.7	-30.5	-30.7	0.2	Bison	bison	1	138	91.5		38	46	55
Rourke	6939B	Estimate	2105	2100	2105	160	1945	2265	44.7	-106.3	1147	-29.7	-30.5	-30.7	0.2	Bison	bison	1	138	91.1	35	36	46	54
Rourke	6939B	Estimate	2105	2100	2105	160	1945	2265	44.7	-106.3	1147	-29.7	-30.5	-30.7	0.2	Bison	bison	1	149	97.1	37	40	52	57
Rourke	6942B	Estimate	2105	2100	2105	160	1945	2265	44.7	-106.3	1147	-29.7	-30.5	-30.7	0.2	Bison	bison	1		95.4	37	36	48
Rourke	6944B	Estimate	2105	2100	2105	160	1945	2265	44.7	-106.3	1147	-29.7	-30.5	-30.7	0.2	Bison	bison	1	143	91.8		40	53	47
Rourke	6945B	Estimate	2105	2100	2105	160	1945	2265	44.7	-106.3	1147	-29.7	-30.5	-30.7	0.2	Bison	bison	1		92.5	35	38
Rourke	6946B	Estimate	2105	2100	2105	160	1945	2265	44.7	-106.3	1147	-29.7	-30.5	-30.7	0.2	Bison	bison	1	141	94.3	36	37	46	54
Rourke	6948B	Estimate	2105	2100	2105	160	1945	2265	44.7	-106.3	1147	-29.7	-30.5	-30.7	0.2	Bison	bison	1	155	101.7	38	39	54	57
Mavrakis-Bentzen-Roberts	B4954	average of 2 dates	2550	2506	2550	133	2417	2683	44.7	-107.2	1370	-30.7	-30.5	-30.5	0	Bison	bison	1	159	106.2	40	44	54	62
Mavrakis-Bentzen-Roberts	B9107	average of 2 dates	2550	2506	2550	133	2417	2683	44.7	-107.2	1370	-30.7	-30.5	-30.5	0	Bison	bison	1	149	98.4	36	39	48	55
Mavrakis-Bentzen-Roberts	B9310	average of 2 dates	2550	2506	2550	133	2417	2683	44.7	-107.2	1370	-30.7	-30.5	-30.5	0	Bison	bison	1	157	103.5	36	40	55	61
Mavrakis-Bentzen-Roberts	B9313	average of 2 dates	2550	2506	2550	133	2417	2683	44.7	-107.2	1370	-30.7	-30.5	-30.5	0	Bison	bison	1	149	99.3	38	40	49	58
Mavrakis-Bentzen-Roberts	B9402	average of 2 dates	2550	2506	2550	133	2417	2683	44.7	-107.2	1370	-30.7	-30.5	-30.5	0	Bison	bison	1	140	90.2	35	37	47	64
Mavrakis-Bentzen-Roberts	B9413	average of 2 dates	2550	2506	2550	133	2417	2683	44.7	-107.2	1370	-30.7	-30.5	-30.5	0	Bison	bison	1	148	98.1	37	37	47	61
Mavrakis-Bentzen-Roberts	B9470	average of 2 dates	2550	2506	2550	133	2417	2683	44.7	-107.2	1370	-30.7	-30.5	-30.5	0	Bison	bison	1	144	95.7	36	38	49	57
Mavrakis-Bentzen-Roberts	B9471	average of 2 dates	2550	2506	2550	133	2417	2683	44.7	-107.2	1370	-30.7	-30.5	-30.5	0	Bison	bison	1	156	103.8	40	40	52	59
Mavrakis-Bentzen-Roberts	B9475	average of 2 dates	2550	2506	2550	133	2417	2683	44.7	-107.2	1370	-30.7	-30.5	-30.5	0	Bison	bison	1	156	104.1	39	41	54	59
Mavrakis-Bentzen-Roberts	B9551	average of 2 dates	2550	2506	2550	133	2417	2683	44.7	-107.2	1370	-30.7	-30.5	-30.5	0	Bison	bison	1	155	103.2	39	43	54	59
Mavrakis-Bentzen-Roberts	B9749	average of 2 dates	2550	2506	2550	133	2417	2683	44.7	-107.2	1370	-30.7	-30.5	-30.5	0	Bison	bison	1	161	105.1	38	42	54	61
Mavrakis-Bentzen-Roberts	B9750	average of 2 dates	2550	2506	2550	133	2417	2683	44.7	-107.2	1370	-30.7	-30.5	-30.5	0	Bison	bison	1	144	95.2	37	38	47	58
Mavrakis-Bentzen-Roberts	B9792	average of 2 dates	2550	2506	2550	133	2417	2683	44.7	-107.2	1370	-30.7	-30.5	-30.5	0	Bison	bison	1	169	110.4	42	48	57	64
Mavrakis-Bentzen-Roberts	B9803	average of 2 dates	2550	2506	2550	133	2417	2683	44.7	-107.2	1370	-30.7	-30.5	-30.5	0	Bison	bison	1	158	103.6	44	45	55	61
Mavrakis-Bentzen-Roberts	B9875	average of 2 dates	2550	2506	2550	133	2417	2683	44.7	-107.2	1370	-30.7	-30.5	-30.5	0	Bison	bison	1	151	97.4	39	40	53	58
Mavrakis-Bentzen-Roberts	B9896	average of 2 dates	2550	2506	2550	133	2417	2683	44.7	-107.2	1370	-30.7	-30.5	-30.5	0	Bison	bison	1	151	97.7	40	43	54	56
Mavrakis-Bentzen-Roberts	C0056	average of 2 dates	2550	2506	2550	133	2417	2683	44.7	-107.2	1370	-30.7	-30.5	-30.5	0	Bison	bison	1	153	100.8	39	40	52	59
Mavrakis-Bentzen-Roberts	C0084	average of 2 dates	2550	2506	2550	133	2417	2683	44.7	-107.2	1370	-30.7	-30.5	-30.5	0	Bison	bison	1	139	93.5	36	37	47	54
Mavrakis-Bentzen-Roberts	C0098	average of 2 dates	2550	2506	2550	133	2417	2683	44.7	-107.2	1370	-30.7	-30.5	-30.5	0	Bison	bison	1	140	92.8	35	37	47	55
Mavrakis-Bentzen-Roberts	C0220	average of 2 dates	2550	2506	2550	133	2417	2683	44.7	-107.2	1370	-30.7	-30.5	-30.5	0	Bison	bison	1	132	86.3	31	36	46	56
Mavrakis-Bentzen-Roberts	C0233	average of 2 dates	2550	2506	2550	133	2417	2683	44.7	-107.2	1370	-30.7	-30.5	-30.5	0	Bison	bison	1	152	97.9	39	42	52	60
Mavrakis-Bentzen-Roberts	C0418	average of 2 dates	2550	2506	2550	133	2417	2683	44.7	-107.2	1370	-30.7	-30.5	-30.5	0	Bison	bison	1	149	95.7	35	37	50	59
Mavrakis-Bentzen-Roberts	C0488	average of 2 dates	2550	2506	2550	133	2417	2683	44.7	-107.2	1370	-30.7	-30.5	-30.5	0	Bison	bison	1	148	97.9	34	38	48	57
Mavrakis-Bentzen-Roberts	C0616	average of 2 dates	2550	2506	2550	133	2417	2683	44.7	-107.2	1370	-30.7	-30.5	-30.5	0	Bison	bison	1	144	94.7	35	36	49	51
Mavrakis-Bentzen-Roberts	C0617	average of 2 dates	2550	2506	2550	133	2417	2683	44.7	-107.2	1370	-30.7	-30.5	-30.5	0	Bison	bison	1	147	96.2	34	36	47	55
Mavrakis-Bentzen-Roberts	C0652	average of 2 dates	2550	2506	2550	133	2417	2683	44.7	-107.2	1370	-30.7	-30.5	-30.5	0	Bison	bison	1		93.4	37	36	44
Mavrakis-Bentzen-Roberts	C0667	average of 2 dates	2550	2506	2550	133	2417	2683	44.7	-107.2	1370	-30.7	-30.5	-30.5	0	Bison	bison	1	144	93.3	36	39	48	57
Mavrakis-Bentzen-Roberts	C0759	average of 2 dates	2550	2506	2550	133	2417	2683	44.7	-107.2	1370	-30.7	-30.5	-30.5	0	Bison	bison	1	154	98.9	43	43	53	63
Mavrakis-Bentzen-Roberts	C0852	average of 2 dates	2550	2506	2550	133	2417	2683	44.7	-107.2	1370	-30.7	-30.5	-30.5	0	Bison	bison	1	151	98.4	37	38	49	59
Mavrakis-Bentzen-Roberts	C1108	average of 2 dates	2550	2506	2550	133	2417	2683	44.7	-107.2	1370	-30.7	-30.5	-30.5	0	Bison	bison	1	148	95.8	37	38	48	55
Mavrakis-Bentzen-Roberts	C1109	average of 2 dates	2550	2506	2550	133	2417	2683	44.7	-107.2	1370	-30.7	-30.5	-30.5	0	Bison	bison	1	153	102.2	36	39	51	57
Mavrakis-Bentzen-Roberts	C1414	average of 2 dates	2550	2506	2550	133	2417	2683	44.7	-107.2	1370	-30.7	-30.5	-30.5	0	Bison	bison	1	149	96.7	38	37	50	60
Mavrakis-Bentzen-Roberts	C1415	average of 2 dates	2550	2506	2550	133	2417	2683	44.7	-107.2	1370	-30.7	-30.5	-30.5	0	Bison	bison	1	143	90.8	34	38	48	57
Mavrakis-Bentzen-Roberts	C1431	average of 2 dates	2550	2506	2550	133	2417	2683	44.7	-107.2	1370	-30.7	-30.5	-30.5	0	Bison	bison	1	145	93.8	35	38	44	55
Mavrakis-Bentzen-Roberts	C1502	average of 2 dates	2550	2506	2550	133	2417	2683	44.7	-107.2	1370	-30.7	-30.5	-30.5	0	Bison	bison	1	157	107	41	43	55	61
Mavrakis-Bentzen-Roberts	C1518	average of 2 dates	2550	2506	2550	133	2417	2683	44.7	-107.2	1370	-30.7	-30.5	-30.5	0	Bison	bison	1	158	106.8	42	43	54	63
Mavrakis-Bentzen-Roberts	C1596	average of 2 dates	2550	2506	2550	133	2417	2683	44.7	-107.2	1370	-30.7	-30.5	-30.5	0	Bison	bison	1	141	94.7		35	49	57
Mavrakis-Bentzen-Roberts	C1646	average of 2 dates	2550	2506	2550	133	2417	2683	44.7	-107.2	1370	-30.7	-30.5	-30.5	0	Bison	bison	1	144	95.1	35	36	48	57
Mavrakis-Bentzen-Roberts	C1883	average of 2 dates	2550	2506	2550	133	2417	2683	44.7	-107.2	1370	-30.7	-30.5	-30.5	0	Bison	bison	1	148	100.3	35	38	49	57
Mavrakis-Bentzen-Roberts	C1897	average of 2 dates	2550	2506	2550	133	2417	2683	44.7	-107.2	1370	-30.7	-30.5	-30.5	0	Bison	bison	1	145	96.8	33	40	47	54
Mavrakis-Bentzen-Roberts	C1909	average of 2 dates	2550	2506	2550	133	2417	2683	44.7	-107.2	1370	-30.7	-30.5	-30.5	0	Bison	bison	1	132	85.7			45	53
Mavrakis-Bentzen-Roberts	C1984	average of 2 dates	2550	2506	2550	133	2417	2683	44.7	-107.2	1370	-30.7	-30.5	-30.5	0	Bison	bison	1	156	102.6	43	44	55	62
Mavrakis-Bentzen-Roberts	C1987	average of 2 dates	2550	2506	2550	133	2417	2683	44.7	-107.2	1370	-30.7	-30.5	-30.5	0	Bison	bison	1	157	102.7	42	44	55	62
Mavrakis-Bentzen-Roberts	C2087	average of 2 dates	2550	2506	2550	133	2417	2683	44.7	-107.2	1370	-30.7	-30.5	-30.5	0	Bison	bison	1	161	106.1			57	63
Mavrakis-Bentzen-Roberts	C2120	average of 2 dates	2550	2506	2550	133	2417	2683	44.7	-107.2	1370	-30.7	-30.5	-30.5	0	Bison	bison	1	148	94.6	41	41	50	60
Mavrakis-Bentzen-Roberts	C2265	average of 2 dates	2550	2506	2550	133	2417	2683	44.7	-107.2	1370	-30.7	-30.5	-30.5	0	Bison	bison	1		98.1	42	43	53	57
Mavrakis-Bentzen-Roberts	C2522	average of 2 dates	2550	2506	2550	133	2417	2683	44.7	-107.2	1370	-30.7	-30.5	-30.5	0	Bison	bison	1	152	99.4	35	41	49	57
Mavrakis-Bentzen-Roberts	C2570	average of 2 dates	2550	2506	2550	133	2417	2683	44.7	-107.2	1370	-30.7	-30.5	-30.5	0	Bison	bison	1	140	89.9	34	37	45	54
Mavrakis-Bentzen-Roberts	C2609	average of 2 dates	2550	2506	2550	133	2417	2683	44.7	-107.2	1370	-30.7	-30.5	-30.5	0	Bison	bison	1	148	95.7	35	36	50	56
Mavrakis-Bentzen-Roberts	C2610	average of 2 dates	2550	2506	2550	133	2417	2683	44.7	-107.2	1370	-30.7	-30.5	-30.5	0	Bison	bison	1	150	96.7	36	40	48	57
Mavrakis-Bentzen-Roberts	C2705	average of 2 dates	2550	2506	2550	133	2417	2683	44.7	-107.2	1370	-30.7	-30.5	-30.5	0	Bison	bison	1	145	95.8	35		50	57
Mavrakis-Bentzen-Roberts	C2710	average of 2 dates	2550	2506	2550	133	2417	2683	44.7	-107.2	1370	-30.7	-30.5	-30.5	0	Bison	bison	1	155	102.7	41	46	52
Mavrakis-Bentzen-Roberts	C2758	average of 2 dates	2550	2506	2550	133	2417	2683	44.7	-107.2	1370	-30.7	-30.5	-30.5	0	Bison	bison	1		103.1	39	42	52
Mavrakis-Bentzen-Roberts	C2817	average of 2 dates	2550	2506	2550	133	2417	2683	44.7	-107.2	1370	-30.7	-30.5	-30.5	0	Bison	bison	1	147	94.8	35	36	50	58
Bonfire Shelter-Bonebed 3	42754	average of 2 dates	2750	2632	2750	115	2635	2865	29.8	-101.6	399	-31	-30.7	-30.5	0.3	Bison	bison	1	137	88				55
Bonfire Shelter-Bonebed 3	43741	average of 2 dates	2750	2632	2750	115	2635	2865	29.8	-101.6	399	-31	-30.7	-30.5	0.3	Bison	bison	1	142	91.5	33	43	47	58
Bonfire Shelter-Bonebed 3	43742	average of 2 dates	2750	2632	2750	115	2635	2865	29.8	-101.6	399	-31	-30.7	-30.5	0.3	Bison	bison	1	145	95.8	35	40	48	58
Bonfire Shelter-Bonebed 3	43742	average of 2 dates	2750	2632	2750	115	2635	2865	29.8	-101.6	399	-31	-30.7	-30.5	0.3	Bison	bison	1	147	95.7	34	40	47	60
Bonfire Shelter-Bonebed 3	43742	average of 2 dates	2750	2632	2750	115	2635	2865	29.8	-101.6	399	-31	-30.7	-30.5	0.3	Bison	bison	1	149	94.6	34	41	47	58
Bonfire Shelter-Bonebed 3	43745	average of 2 dates	2750	2632	2750	115	2635	2865	29.8	-101.6	399	-31	-30.7	-30.5	0.3	Bison	bison	1		94.3	35	39
Bonfire Shelter-Bonebed 3	43746	average of 2 dates	2750	2632	2750	115	2635	2865	29.8	-101.6	399	-31	-30.7	-30.5	0.3	Bison	bison	1	144	93.1	34	43	48	58
Bonfire Shelter-Bonebed 3	43747	average of 2 dates	2750	2632	2750	115	2635	2865	29.8	-101.6	399	-31	-30.7	-30.5	0.3	Bison	bison	1	148	95.5	37	41	49	55
Bonfire Shelter-Bonebed 3	43748	average of 2 dates	2750	2632	2750	115	2635	2865	29.8	-101.6	399	-31	-30.7	-30.5	0.3	Bison	bison	1	151	99.1	39	42	53	63
Bonfire Shelter-Bonebed 3	43749	average of 2 dates	2750	2632	2750	115	2635	2865	29.8	-101.6	399	-31	-30.7	-30.5	0.3	Bison	bison	1	138		33	37	43	52
Bonfire Shelter-Bonebed 3	43751	average of 2 dates	2750	2632	2750	115	2635	2865	29.8	-101.6	399	-31	-30.7	-30.5	0.3	Bison	bison	1	141	99.8	34		48	53
Bonfire Shelter-Bonebed 3	43751	average of 2 dates	2750	2632	2750	115	2635	2865	29.8	-101.6	399	-31	-30.7	-30.5	0.3	Bison	bison	1	128	86.4	29	32		40
Bonfire Shelter-Bonebed 3	43754	average of 2 dates	2750	2632	2750	115	2635	2865	29.8	-101.6	399	-31	-30.7	-30.5	0.3	Bison	bison	1	131	96.5	29	33	39	43
Bonfire Shelter-Bonebed 3	43754	average of 2 dates	2750	2632	2750	115	2635	2865	29.8	-101.6	399	-31	-30.7	-30.5	0.3	Bison	bison	1	134	87.5	34	34	45	50
Bonfire Shelter-Bonebed 3	43754	average of 2 dates	2750	2632	2750	115	2635	2865	29.8	-101.6	399	-31	-30.7	-30.5	0.3	Bison	bison	1		83.7	30	34
Bonfire Shelter-Bonebed 3	43755	average of 2 dates	2750	2632	2750	115	2635	2865	29.8	-101.6	399	-31	-30.7	-30.5	0.3	Bison	bison	1	144	95.5	34	39	52	60
Bonfire Shelter-Bonebed 3	43755	average of 2 dates	2750	2632	2750	115	2635	2865	29.8	-101.6	399	-31	-30.7	-30.5	0.3	Bison	bison	1	144	95	37	42	52	61
Bonfire Shelter-Bonebed 3	43755	average of 2 dates	2750	2632	2750	115	2635	2865	29.8	-101.6	399	-31	-30.7	-30.5	0.3	Bison	bison	1	158		39	42	54	62
Bonfire Shelter-Bonebed 3	43756	average of 2 dates	2750	2632	2750	115	2635	2865	29.8	-101.6	399	-31	-30.7	-30.5	0.3	Bison	bison	1	128	84.5	29	36	38	48
Bonfire Shelter-Bonebed 3	43756	average of 2 dates	2750	2632	2750	115	2635	2865	29.8	-101.6	399	-31	-30.7	-30.5	0.3	Bison	bison	1	134	87.4	32	37	45	48
Bonfire Shelter-Bonebed 3	43756	average of 2 dates	2750	2632	2750	115	2635	2865	29.8	-101.6	399	-31	-30.7	-30.5	0.3	Bison	bison	1	124	81.5	30			52
Bonfire Shelter-Bonebed 3	43757	average of 2 dates	2750	2632	2750	115	2635	2865	29.8	-101.6	399	-31	-30.7	-30.5	0.3	Bison	bison	1	146	95.9	36	42	54	62
Bonfire Shelter-Bonebed 3	43757	average of 2 dates	2750	2632	2750	115	2635	2865	29.8	-101.6	399	-31	-30.7	-30.5	0.3	Bison	bison	1	157		41	45	52	62
Bonfire Shelter-Bonebed 3	43757	average of 2 dates	2750	2632	2750	115	2635	2865	29.8	-101.6	399	-31	-30.7	-30.5	0.3	Bison	bison	1		101	41	42
Bonfire Shelter-Bonebed 3	43758	average of 2 dates	2750	2632	2750	115	2635	2865	29.8	-101.6	399	-31	-30.7	-30.5	0.3	Bison	bison	1		97.5	33	43
Bonfire Shelter-Bonebed 3	43759	average of 2 dates	2750	2632	2750	115	2635	2865	29.8	-101.6	399	-31	-30.7	-30.5	0.3	Bison	bison	1	120	79.8			38	51
Bonfire Shelter-Bonebed 3	43759	average of 2 dates	2750	2632	2750	115	2635	2865	29.8	-101.6	399	-31	-30.7	-30.5	0.3	Bison	bison	1	133	83.6	24	26	42	49
Bonfire Shelter-Bonebed 3	43759	average of 2 dates	2750	2632	2750	115	2635	2865	29.8	-101.6	399	-31	-30.7	-30.5	0.3	Bison	bison	1	153		41	44	53	56
Bonfire Shelter-Bonebed 3	43759	average of 2 dates	2750	2632	2750	115	2635	2865	29.8	-101.6	399	-31	-30.7	-30.5	0.3	Bison	bison	1	155		41	44	52	62
Kenora, Ontario	V-1914		4840	4270	4840	127	4713	4967	49.8	-94.4	361	-31	-31.8	-30.2	1.5	Bison	antiquus	2	158.9				56.7
Lubbuck Lake TTM Station E, Strat 3	537-892-121 3E	Estimate	6430	5650	6430	69	6361	6499	33.6	-101.9	973	-30.9	-30.9	-30.6	0.4	Bison	antiquus	2	151		37	42	49	58
Lubbuck Lake TTM Station E, Strat 3	537-892-122 3E	Estimate	6430	5650	6430	69	6361	6499	33.6	-101.9	973	-30.9	-30.9	-30.6	0.4	Bison	antiquus	2	141		36	36	45	55
Lubbuck Lake TTM Station E, Strat 3	537-892-123 3E	Estimate	6430	5650	6430	69	6361	6499	33.6	-101.9	973	-30.9	-30.9	-30.6	0.4	Bison	antiquus	2	152		36	44	48	58
Lubbuck Lake TTM Station E, Strat 3	537-892-125 3E	Estimate	6430	5650	6430	69	6361	6499	33.6	-101.9	973	-30.9	-30.9	-30.6	0.4	Bison	antiquus	2	141		36	36	45	47
Lubbuck Lake TTM Station E, Strat 3	537-892-126 3E	Estimate	6430	5650	6430	69	6361	6499	33.6	-101.9	973	-30.9	-30.9	-30.6	0.4	Bison	antiquus	2	140		33	37	45	47
Lubbuck Lake TTM Station E, Strat 3	537-892-129 3E	Estimate	6430	5650	6430	69	6361	6499	33.6	-101.9	973	-30.9	-30.9	-30.6	0.4	Bison	antiquus	2	151		36	38	48	62
Lubbuck Lake TTM Station E, Strat 3	537-892-152 3E	Estimate	6430	5650	6430	69	6361	6499	33.6	-101.9	973	-30.9	-30.9	-30.6	0.4	Bison	antiquus	2	155		41	44	54	62
Lubbuck Lake TTM Station E, Strat 3	537-892-153 3E	Estimate	6430	5650	6430	69	6361	6499	33.6	-101.9	973	-30.9	-30.9	-30.6	0.4	Bison	antiquus	2	152		39	42	51	58
Lubbuck Lake TTM Station E, Strat 3	537-892-154 3E	Estimate	6430	5650	6430	69	6361	6499	33.6	-101.9	973	-30.9	-30.9	-30.6	0.4	Bison	antiquus	2	139		33	37	43	48
Lubbuck Lake TTM Station E, Strat 3	537-892-154 3E	Estimate	6430	5650	6430	69	6361	6499	33.6	-101.9	973	-30.9	-30.9	-30.6	0.4	Bison	antiquus	2	139		33	37	43	48
Lubbuck Lake TTM Station E, Strat 3	892-3E	Estimate	6430	5650	6430	69	6361	6499	33.6	-101.9	973	-30.9	-30.9	-30.6	0.4	Bison	antiquus	2	140	91	33	43	46	56
Hawkens	HO243	average of 2 dates	7260	6326	7260	89	7171	7349	44.3	-104.3	1677	-31.1	-31.1	-30.6	0.6	Bison	antiquus	2	143	92.5	36	38	48	58
Hawkens	HO244	average of 2 dates	7260	6326	7260	89	7171	7349	44.3	-104.3	1677	-31.1	-31.1	-30.6	0.6	Bison	antiquus	2	153	99		41	49	56
Hawkens	HO245	average of 2 dates	7260	6326	7260	89	7171	7349	44.3	-104.3	1677	-31.1	-31.1	-30.6	0.6	Bison	antiquus	2		97.9	38	43	51	58
Hawkens	HO245	average of 2 dates	7260	6326	7260	89	7171	7349	44.3	-104.3	1677	-31.1	-31.1	-30.6	0.6	Bison	antiquus	2	164			47	57	61
Hawkens	HO246	average of 2 dates	7260	6326	7260	89	7171	7349	44.3	-104.3	1677	-31.1	-31.1	-30.6	0.6	Bison	antiquus	2	152	101				61
Hawkens	HO248	average of 2 dates	7260	6326	7260	89	7171	7349	44.3	-104.3	1677	-31.1	-31.1	-30.6	0.6	Bison	antiquus	2	155	101.4	41	43	52	61
Hawkens	HO249	average of 2 dates	7260	6326	7260	89	7171	7349	44.3	-104.3	1677	-31.1	-31.1	-30.6	0.6	Bison	antiquus	2		108.8	44	48	55	65
Hawkens	HO250	average of 2 dates	7260	6326	7260	89	7171	7349	44.3	-104.3	1677	-31.1	-31.1	-30.6	0.6	Bison	antiquus	2	165	110.5	49	49	58	63
Hawkens	HO251	average of 2 dates	7260	6326	7260	89	7171	7349	44.3	-104.3	1677	-31.1	-31.1	-30.6	0.6	Bison	antiquus	2	142	91.3	36	37	50	54
Hawkens	HO252	average of 2 dates	7260	6326	7260	89	7171	7349	44.3	-104.3	1677	-31.1	-31.1	-30.6	0.6	Bison	antiquus	2		103.5	38	41
Hawkens	HO253	average of 2 dates	7260	6326	7260	89	7171	7349	44.3	-104.3	1677	-31.1	-31.1	-30.6	0.6	Bison	antiquus	2	154	101.6	39		51	58
Hawkens	HO254	average of 2 dates	7260	6326	7260	89	7171	7349	44.3	-104.3	1677	-31.1	-31.1	-30.6	0.6	Bison	antiquus	2	145		36		47	56
Hawkens	HO255	average of 2 dates	7260	6326	7260	89	7171	7349	44.3	-104.3	1677	-31.1	-31.1	-30.6	0.6	Bison	antiquus	2			41	44	55	62
Hawkens	HO256	average of 2 dates	7260	6326	7260	89	7171	7349	44.3	-104.3	1677	-31.1	-31.1	-30.6	0.6	Bison	antiquus	2	155	101.3		41	50	59
Hawkens	HO257	average of 2 dates	7260	6326	7260	89	7171	7349	44.3	-104.3	1677	-31.1	-31.1	-30.6	0.6	Bison	antiquus	2	140	90.1	34	38	47	57
Hawkens	HO260	average of 2 dates	7260	6326	7260	89	7171	7349	44.3	-104.3	1677	-31.1	-31.1	-30.6	0.6	Bison	antiquus	2		96.6	40	41
Hawkens	HO262	average of 2 dates	7260	6326	7260	89	7171	7349	44.3	-104.3	1677	-31.1	-31.1	-30.6	0.6	Bison	antiquus	2		98.2	35	39	49
Hawkens	HO263	average of 2 dates	7260	6326	7260	89	7171	7349	44.3	-104.3	1677	-31.1	-31.1	-30.6	0.6	Bison	antiquus	2			33		52	65
Hawkens	HO264	average of 2 dates	7260	6326	7260	89	7171	7349	44.3	-104.3	1677	-31.1	-31.1	-30.6	0.6	Bison	antiquus	2			35	42	54	68
Hawkens	HO265	average of 2 dates	7260	6326	7260	89	7171	7349	44.3	-104.3	1677	-31.1	-31.1	-30.6	0.6	Bison	antiquus	2			35	43	54	64
Hawkens	HO266	average of 2 dates	7260	6326	7260	89	7171	7349	44.3	-104.3	1677	-31.1	-31.1	-30.6	0.6	Bison	antiquus	2			34	44	56	64
Hawkens	HO268	average of 2 dates	7260	6326	7260	89	7171	7349	44.3	-104.3	1677	-31.1	-31.1	-30.6	0.6	Bison	antiquus	2	156	98.6	40	42	55	60
Hawkens	HO269	average of 2 dates	7260	6326	7260	89	7171	7349	44.3	-104.3	1677	-31.1	-31.1	-30.6	0.6	Bison	antiquus	2			32	36	46	55
Hawkens	HO270	average of 2 dates	7260	6326	7260	89	7171	7349	44.3	-104.3	1677	-31.1	-31.1	-30.6	0.6	Bison	antiquus	2			33		51	60
Hawkens	HO273	average of 2 dates	7260	6326	7260	89	7171	7349	44.3	-104.3	1677	-31.1	-31.1	-30.6	0.6	Bison	antiquus	2			33		53	67
Hawkens	HO274	average of 2 dates	7260	6326	7260	89	7171	7349	44.3	-104.3	1677	-31.1	-31.1	-30.6	0.6	Bison	antiquus	2			28	36	46	53
Hawkens	HO275	average of 2 dates	7260	6326	7260	89	7171	7349	44.3	-104.3	1677	-31.1	-31.1	-30.6	0.6	Bison	antiquus	2			27	30	44	55
Hawkens	HO282	average of 2 dates	7260	6326	7260	89	7171	7349	44.3	-104.3	1677	-31.1	-31.1	-30.6	0.6	Bison	antiquus	2	155	98.1	43	44	58	63
Hawkens	HO283	average of 2 dates	7260	6326	7260	89	7171	7349	44.3	-104.3	1677	-31.1	-31.1	-30.6	0.6	Bison	antiquus	2	145	97.9	36	38	47	50
Hawkens	HO284	average of 2 dates	7260	6326	7260	89	7171	7349	44.3	-104.3	1677	-31.1	-31.1	-30.6	0.6	Bison	antiquus	2	148	98.5	37	41	50	56
Hawkens	HO285	average of 2 dates	7260	6326	7260	89	7171	7349	44.3	-104.3	1677	-31.1	-31.1	-30.6	0.6	Bison	antiquus	2	150	95.9	40	40	53	62
Hawkens	HO286	average of 2 dates	7260	6326	7260	89	7171	7349	44.3	-104.3	1677	-31.1	-31.1	-30.6	0.6	Bison	antiquus	2	169	112.2	46	48	58	63
Hawkens	HO287	average of 2 dates	7260	6326	7260	89	7171	7349	44.3	-104.3	1677	-31.1	-31.1	-30.6	0.6	Bison	antiquus	2	151	94.9	38	40		61
Hawkens	HO288	average of 2 dates	7260	6326	7260	89	7171	7349	44.3	-104.3	1677	-31.1	-31.1	-30.6	0.6	Bison	antiquus	2	150	97.9	38	39	63	52
Hawkens	HO288	average of 2 dates	7260	6326	7260	89	7171	7349	44.3	-104.3	1677	-31.1	-31.1	-30.6	0.6	Bison	antiquus	2	150	97.9	38	39	63	52
Hawkens	HO289	average of 2 dates	7260	6326	7260	89	7171	7349	44.3	-104.3	1677	-31.1	-31.1	-30.6	0.6	Bison	antiquus	2	155	103.7	39	41	52	62
Hawkens	HO290	average of 2 dates	7260	6326	7260	89	7171	7349	44.3	-104.3	1677	-31.1	-31.1	-30.6	0.6	Bison	antiquus	2	169		46	47	60	64
Hawkens	HO291	average of 2 dates	7260	6326	7260	89	7171	7349	44.3	-104.3	1677	-31.1	-31.1	-30.6	0.6	Bison	antiquus	2		95.4	38	39		60
Hawkens	HO292	average of 2 dates	7260	6326	7260	89	7171	7349	44.3	-104.3	1677	-31.1	-31.1	-30.6	0.6	Bison	antiquus	2	144	93	37	38
Hawkens	HO293	average of 2 dates	7260	6326	7260	89	7171	7349	44.3	-104.3	1677	-31.1	-31.1	-30.6	0.6	Bison	antiquus	2		94.8		40
Hawkens	HO294	average of 2 dates	7260	6326	7260	89	7171	7349	44.3	-104.3	1677	-31.1	-31.1	-30.6	0.6	Bison	antiquus	2	155	101.5	37	43	53	57
Hawkens	HO295	average of 2 dates	7260	6326	7260	89	7171	7349	44.3	-104.3	1677	-31.1	-31.1	-30.6	0.6	Bison	antiquus	2		90.1	35	40	50	54
Hawkens	HO297	average of 2 dates	7260	6326	7260	89	7171	7349	44.3	-104.3	1677	-31.1	-31.1	-30.6	0.6	Bison	antiquus	2	153	101.1	38	40	51	57
Hawkens	HO298	average of 2 dates	7260	6326	7260	89	7171	7349	44.3	-104.3	1677	-31.1	-31.1	-30.6	0.6	Bison	antiquus	2		98.5	39	41
Hawkens	HO299	average of 2 dates	7260	6326	7260	89	7171	7349	44.3	-104.3	1677	-31.1	-31.1	-30.6	0.6	Bison	antiquus	2	165	107.1	43	45	55	63
Hawkens	HO300	average of 2 dates	7260	6326	7260	89	7171	7349	44.3	-104.3	1677	-31.1	-31.1	-30.6	0.6	Bison	antiquus	2		95.5	39	39
Hawkens	HO301	average of 2 dates	7260	6326	7260	89	7171	7349	44.3	-104.3	1677	-31.1	-31.1	-30.6	0.6	Bison	antiquus	2		98.6	37	39
Hawkens	HO302	average of 2 dates	7260	6326	7260	89	7171	7349	44.3	-104.3	1677	-31.1	-31.1	-30.6	0.6	Bison	antiquus	2			32	41	54	61
Hawkens	HO303	average of 2 dates	7260	6326	7260	89	7171	7349	44.3	-104.3	1677	-31.1	-31.1	-30.6	0.6	Bison	antiquus	2			35	39	51	67
Hawkens	HO304	average of 2 dates	7260	6326	7260	89	7171	7349	44.3	-104.3	1677	-31.1	-31.1	-30.6	0.6	Bison	antiquus	2			32		50	59
Hawkens	HO305	average of 2 dates	7260	6326	7260	89	7171	7349	44.3	-104.3	1677	-31.1	-31.1	-30.6	0.6	Bison	antiquus	2			30	32	47	59
Hawkens	HO306	average of 2 dates	7260	6326	7260	89	7171	7349	44.3	-104.3	1677	-31.1	-31.1	-30.6	0.6	Bison	antiquus	2			29	37	45	57
Hawkens	HO307	average of 2 dates	7260	6326	7260	89	7171	7349	44.3	-104.3	1677	-31.1	-31.1	-30.6	0.6	Bison	antiquus	2			26	33	44	54
Hawkens	HO308	average of 2 dates	7260	6326	7260	89	7171	7349	44.3	-104.3	1677	-31.1	-31.1	-30.6	0.6	Bison	antiquus	2			35	39	54
Hawkens	HO309	average of 2 dates	7260	6326	7260	89	7171	7349	44.3	-104.3	1677	-31.1	-31.1	-30.6	0.6	Bison	antiquus	2			35	40	56
Hawkens	HO310	average of 2 dates	7260	6326	7260	89	7171	7349	44.3	-104.3	1677	-31.1	-31.1	-30.6	0.6	Bison	antiquus	2			34	39
Hawkens	HO318	average of 2 dates	7260	6326	7260	89	7171	7349	44.3	-104.3	1677	-31.1	-31.1	-30.6	0.6	Bison	antiquus	2			35	37	52	60
Hawkens		average of 2 dates	7260	6326	7260	89	7171	7349	44.3	-104.3	1677	-31.1	-31.1	-30.6	0.6	Bison	antiquus	2			31	35
Logan Creek-Zone B	9662		7265	6340	7265	89	7176	7354	41.8	-96.5	373	-31.1	-31.1	-30.5	0.7	Bison	antiquus	2	142.6		37.1	40.9
Logan Creek-Zone B	9840		7265	6340	7265	89	7176	7354	41.8	-96.5	373	-31.1	-31.1	-30.5	0.7	Bison	antiquus	2	136.5		37.7	38.5		56.8
Logan Creek-Zone B	10149		7265	6340	7265	89	7176	7354	41.8	-96.5	373	-31.1	-31.1	-30.5	0.7	Bison	antiquus	2	141.5		35	38.9		57.2
Logan Creek-Zone B	10170		7265	6340	7265	89	7176	7354	41.8	-96.5	373	-31.1	-31.1	-30.5	0.7	Bison	antiquus	2	145.7		34.8	40.5		59.2
Logan Creek-Zone B	10282		7265	6340	7265	89	7176	7354	41.8	-96.5	373	-31.1	-31.1	-30.5	0.7	Bison	antiquus	2	147.1		38.6	39.2		58.1
Logan Creek-Zone B	10283		7265	6340	7265	89	7176	7354	41.8	-96.5	373	-31.1	-31.1	-30.5	0.7	Bison	antiquus	2	147.5		35.1	39.4		59
Logan Creek-Zone B	10741		7265	6340	7265	89	7176	7354	41.8	-96.5	373	-31.1	-31.1	-30.5	0.7	Bison	antiquus	2	146.1		36.2	42.9		60.2
Logan Creek-Zone B	1996-10		7265	6340	7265	89	7176	7354	41.8	-96.5	373	-31.1	-31.1	-30.5	0.7	Bison	antiquus	2	145		37.1	41		58.8
Interstate Park	8525	Average of 5 dates	7585	6740	7585	59	7526	7644	45.4	-92.4	371	-30.1	-30.3	-30.1	0.2	Bison	occidentalis	3				39	51	55
Interstate Park	8529	Average of 5 dates	7585	6740	7585	59	7526	7644	45.4	-92.4	371	-30.1	-30.3	-30.1	0.2	Bison	occidentalis	3	152	100.1	39	40	50	54
Interstate Park	8531	Average of 5 dates	7585	6740	7585	59	7526	7644	45.4	-92.4	371	-30.1	-30.3	-30.1	0.2	Bison	occidentalis	3		107.9		46	53
Interstate Park	8532	Average of 5 dates	7585	6740	7585	59	7526	7644	45.4	-92.4	371	-30.1	-30.3	-30.1	0.2	Bison	occidentalis	3	165	109.5	41	44	55	66
Interstate Park	8533	Average of 5 dates	7585	6740	7585	59	7526	7644	45.4	-92.4	371	-30.1	-30.3	-30.1	0.2	Bison	occidentalis	3	165	109.6	41	44	54	54
Interstate Park	8534	Average of 5 dates	7585	6740	7585	59	7526	7644	45.4	-92.4	371	-30.1	-30.3	-30.1	0.2	Bison	occidentalis	3	164	106.9		45	57	63
Interstate Park	8535	Average of 5 dates	7585	6740	7585	59	7526	7644	45.4	-92.4	371	-30.1	-30.3	-30.1	0.2	Bison	occidentalis	3	161	104.4	43	44	56	64
Interstate Park	8537	Average of 5 dates	7585	6740	7585	59	7526	7644	45.4	-92.4	371	-30.1	-30.3	-30.1	0.2	Bison	occidentalis	3	145	95.6	34	39	49	51
Interstate Park	8541	Average of 5 dates	7585	6740	7585	59	7526	7644	45.4	-92.4	371	-30.1	-30.3	-30.1	0.2	Bison	occidentalis	3	150	98.5	37	42	50	60
Interstate Park	8544	Average of 5 dates	7585	6740	7585	59	7526	7644	45.4	-92.4	371	-30.1	-30.3	-30.1	0.2	Bison	occidentalis	3	145	94.3			46	58
Interstate Park	8546	Average of 5 dates	7585	6740	7585	59	7526	7644	45.4	-92.4	371	-30.1	-30.3	-30.1	0.2	Bison	occidentalis	3	139	91.5	35	39	45	54
Interstate Park	8547	Average of 5 dates	7585	6740	7585	59	7526	7644	45.4	-92.4	371	-30.1	-30.3	-30.1	0.2	Bison	occidentalis	3	139		36	39	47	50
Interstate Park	8550	Average of 5 dates	7585	6740	7585	59	7526	7644	45.4	-92.4	371	-30.1	-30.3	-30.1	0.2	Bison	occidentalis	3	147	97.4	35	39	48	57
Interstate Park	8551	Average of 5 dates	7585	6740	7585	59	7526	7644	45.4	-92.4	371	-30.1	-30.3	-30.1	0.2	Bison	occidentalis	3	156	103.3	39	45	53
Interstate Park	8554	Average of 5 dates	7585	6740	7585	59	7526	7644	45.4	-92.4	371	-30.1	-30.3	-30.1	0.2	Bison	occidentalis	3	142	91.2	34	40
Simonsen	52	Average of 3 dates	7790	6956	7790	79	7711	7869	42.6	-95.6	382	-28.9	-29.3	-28.9	0.4	Bison	antiquus	2	163	107.1	39	45	54	65
Simonsen	273.58.Z	Average of 3 dates	7790	6956	7790	79	7711	7869	42.6	-95.6	382	-28.9	-29.3	-28.9	0.4	Bison	antiquus	2	156	99.9	38	44	54	61
Simonsen	273.58.Z	Average of 3 dates	7790	6956	7790	79	7711	7869	42.6	-95.6	382	-28.9	-29.3	-28.9	0.4	Bison	antiquus	2	156	99.9	38	44	54	61
Simonsen	273-58	Average of 3 dates	7790	6956	7790	79	7711	7869	42.6	-95.6	382	-28.9	-29.3	-28.9	0.4	Bison	antiquus	2	156	99.9	38	44	54	61
Simonsen	274.58.Z	Average of 3 dates	7790	6956	7790	79	7711	7869	42.6	-95.6	382	-28.9	-29.3	-28.9	0.4	Bison	antiquus	2	146	95.4	37	40	52	60
Simonsen	274-58	Average of 3 dates	7790	6956	7790	79	7711	7869	42.6	-95.6	382	-28.9	-29.3	-28.9	0.4	Bison	antiquus	2	146	95.4	37	40	52	60
Simonsen	275.58.Z	Average of 3 dates	7790	6956	7790	79	7711	7869	42.6	-95.6	382	-28.9	-29.3	-28.9	0.4	Bison	antiquus	2	155	99.4	36	43	52	60
Simonsen	275-58	Average of 3 dates	7790	6956	7790	79	7711	7869	42.6	-95.6	382	-28.9	-29.3	-28.9	0.4	Bison	antiquus	2	155	99.4	36	43	52	60
Simonsen	276.58.Z	Average of 3 dates	7790	6956	7790	79	7711	7869	42.6	-95.6	382	-28.9	-29.3	-28.9	0.4	Bison	antiquus	2	158	103.3	39	42	54	60
Simonsen	276-58	Average of 3 dates	7790	6956	7790	79	7711	7869	42.6	-95.6	382	-28.9	-29.3	-28.9	0.4	Bison	antiquus	2	158	103.3	39	42	54	60
Simonsen	277-58	Average of 3 dates	7790	6956	7790	79	7711	7869	42.6	-95.6	382	-28.9	-29.3	-28.9	0.4	Bison	antiquus	2	160	105.9		43	52	62
Simonsen	278.58.Z	Average of 3 dates	7790	6956	7790	79	7711	7869	42.6	-95.6	382	-28.9	-29.3	-28.9	0.4	Bison	antiquus	2	162	103.6	40	43	54	68
Simonsen	278-58	Average of 3 dates	7790	6956	7790	79	7711	7869	42.6	-95.6	382	-28.9	-29.3	-28.9	0.4	Bison	antiquus	2	162	103.6	40	43	54	68
Simonsen	279.58.Z	Average of 3 dates	7790	6956	7790	79	7711	7869	42.6	-95.6	382	-28.9	-29.3	-28.9	0.4	Bison	antiquus	2	145	95.2	34	39	53	59
Simonsen	279-58	Average of 3 dates	7790	6956	7790	79	7711	7869	42.6	-95.6	382	-28.9	-29.3	-28.9	0.4	Bison	antiquus	2	145	99.9	34	39	53	59
Simonsen	52.Z	Average of 3 dates	7790	6956	7790	79	7711	7869	42.6	-95.6	382	-28.9	-29.3	-28.9	0.4	Bison	antiquus	2	163	107.1	39	45	54	65
Simonsen	AGOGINO #11	Average of 3 dates	7790	6956	7790	79	7711	7869	42.6	-95.6	382	-28.9	-29.3	-28.9	0.4	Bison	antiquus	2	146	94.9	35	39	50	61
Simonsen	Agogino #11	Average of 3 dates	7790	6956	7790	79	7711	7869	42.6	-95.6	382	-28.9	-29.3	-28.9	0.4	Bison	antiquus	2	146	94.9	35	39	50	61
Simonsen	ISU 31	Average of 3 dates	7790	6956	7790	79	7711	7869	42.6	-95.6	382	-28.9	-29.3	-28.9	0.4	Bison	antiquus	2	166	102.5	42	49	52	62
Simonsen	ISUAL:10:31	Average of 3 dates	7790	6956	7790	79	7711	7869	42.6	-95.6	382	-28.9	-29.3	-28.9	0.4	Bison	antiquus	2	166	102.5	42	49	52	62
Simonsen	SE37 #45/51	Average of 3 dates	7790	6956	7790	79	7711	7869	42.6	-95.6	382	-28.9	-29.3	-28.9	0.4	Bison	antiquus	2	156	102.3	39	42	50	59
Simonsen	SE37 45/51	Average of 3 dates	7790	6956	7790	79	7711	7869	42.6	-95.6	382	-28.9	-29.3	-28.9	0.4	Bison	antiquus	2	156	102.3	39	42	50	59
Simonsen	SEC. 8 E2 #bb	Average of 3 dates	7790	6956	7790	79	7711	7869	42.6	-95.6	382	-28.9	-29.3	-28.9	0.4	Bison	antiquus	2	154	102.2	37	45	49	66
Simonsen	SEC. 8, 30", E2, #bb	Average of 3 dates	7790	6956	7790	79	7711	7869	42.6	-95.6	382	-28.9	-29.3	-28.9	0.4	Bison	antiquus	2	154	102.2	37	45	49	66
Simonsen	SW15 #3	Average of 3 dates	7790	6956	7790	79	7711	7869	42.6	-95.6	382	-28.9	-29.3	-28.9	0.4	Bison	antiquus	2	162	105.5	40	47	53	68
Simonsen	SW15 #3	Average of 3 dates	7790	6956	7790	79	7711	7869	42.6	-95.6	382	-28.9	-29.3	-28.9	0.4	Bison	antiquus	2	162	105.5	40	47	53	68
Simonsen	SW37 #9	Average of 3 dates	7790	6956	7790	79	7711	7869	42.6	-95.6	382	-28.9	-29.3	-28.9	0.4	Bison	antiquus	2	162	106.2	39	46	52	63
Simonsen	SW37 #9	Average of 3 dates	7790	6956	7790	79	7711	7869	42.6	-95.6	382	-28.9	-29.3	-28.9	0.4	Bison	antiquus	2	162	101.2	39	46	52	63
Itasca	177.1	Average of 3 dates	7970	7167	7970	63	7907	8033	47.1	-95.1	424	-29.1	-29.2	-30.1	0.9	Bison	occidentalis	3	155	96.3	39	41	45	59
Itasca	177.1	Average of 3 dates	7970	7167	7970	63	7907	8033	47.1	-95.1	424	-29.1	-29.2	-30.1	0.9	Bison	occidentalis	3	153	97.9	36	41	49	57
Itasca	177.1	Average of 3 dates	7970	7167	7970	63	7907	8033	47.1	-95.1	424	-29.1	-29.2	-30.1	0.9	Bison	occidentalis	3	148	95.7	35	41	46	57
Itasca	177.1	Average of 3 dates	7970	7167	7970	63	7907	8033	47.1	-95.1	424	-29.1	-29.2	-30.1	0.9	Bison	occidentalis	3	161	101.5	38	44	53	63
Itasca	177.1	Average of 3 dates	7970	7167	7970	63	7907	8033	47.1	-95.1	424	-29.1	-29.2	-30.1	0.9	Bison	occidentalis	3	163	105.1	42	46		65
Itasca	177.1	Average of 3 dates	7970	7167	7970	63	7907	8033	47.1	-95.1	424	-29.1	-29.2	-30.1	0.9	Bison	occidentalis	3	157	100.4	41	42	52	63
Itasca	177.1	Average of 3 dates	7970	7167	7970	63	7907	8033	47.1	-95.1	424	-29.1	-29.2	-30.1	0.9	Bison	occidentalis	3	156	101.7	39	44		58
Itasca	540.431	Average of 3 dates	7970	7167	7970	63	7907	8033	47.1	-95.1	424	-29.1	-29.2	-30.1	0.9	Bison	occidentalis	3	161	100.8	43	45	57	57
Itasca	570.175	Average of 3 dates	7970	7167	7970	63	7907	8033	47.1	-95.1	424	-29.1	-29.2	-30.1	0.9	Bison	occidentalis	3	168	102.2	43	45	52	63
Itasca	177.2 62W 9.2	Average of 3 dates	7970	7167	7970	63	7907	8033	47.1	-95.1	424	-29.1	-29.2	-30.1	0.9	Bison	occidentalis	3	161	100.9	38	41	47	61
Itasca	177.2 67W 9.9	Average of 3 dates	7970	7167	7970	63	7907	8033	47.1	-95.1	424	-29.1	-29.2	-30.1	0.9	Bison	occidentalis	3	149	95.8	36	40	45	58
Itasca	177.2 72W 9.1	Average of 3 dates	7970	7167	7970	63	7907	8033	47.1	-95.1	424	-29.1	-29.2	-30.1	0.9	Bison	occidentalis	3	157	102.4	37	42	48	55
Itasca	177.2 84W 9.1	Average of 3 dates	7970	7167	7970	63	7907	8033	47.1	-95.1	424	-29.1	-29.2	-30.1	0.9	Bison	occidentalis	3	143	89.9	33	37	43	55
Itasca	177.3 54W 7.55	Average of 3 dates	7970	7167	7970	63	7907	8033	47.1	-95.1	424	-29.1	-29.2	-30.1	0.9	Bison	occidentalis	3	161	103	50	45	51	60
Itasca	177.3 57W 8.1	Average of 3 dates	7970	7167	7970	63	7907	8033	47.1	-95.1	424	-29.1	-29.2	-30.1	0.9	Bison	occidentalis	3	170	111.2	43	51	58	65
Itasca	177.3 58W 7.5	Average of 3 dates	7970	7167	7970	63	7907	8033	47.1	-95.1	424	-29.1	-29.2	-30.1	0.9	Bison	occidentalis	3	161	100.6	41	45	57	62
Rustad	94-16-12-1	Average of 5 dates	8300	7437	8300	65	8235	8365	46.5	-97.3	327	-32.2	-32.4	-32	0.4	Bison	occidentalis	3	165	106.6	41	47	51	58
Rustad	94-19-6-7 N8E15	Average of 5 dates	8300	7437	8300	65	8235	8365	46.5	-97.3	327	-32.2	-32.4	-32	0.4	Bison	occidentalis	3	161	103.5	37	42
Rustad	94-21-7-3	Average of 5 dates	8300	7437	8300	65	8235	8365	46.5	-97.3	327	-32.2	-32.4	-32	0.4	Bison	occidentalis	3	154	99.7	35	40	49	57
Rustad	94-21-7-3	Average of 5 dates	8300	7437	8300	65	8235	8365	46.5	-97.3	327	-32.2	-32.4	-32	0.4	Bison	occidentalis	3			27	30	45	46
Rustad	94-23-7-2	Average of 5 dates	8300	7437	8300	65	8235	8365	46.5	-97.3	327	-32.2	-32.4	-32	0.4	Bison	occidentalis	3		95.3	38	40
Rustad	94-25-10-2	Average of 5 dates	8300	7437	8300	65	8235	8365	46.5	-97.3	327	-32.2	-32.4	-32	0.4	Bison	occidentalis	3	163	106	42	44		63
Rustad	96-83-6/3-1	Average of 5 dates	8300	7437	8300	65	8235	8365	46.5	-97.3	327	-32.2	-32.4	-32	0.4	Bison	occidentalis	3	150	99.1	35	44	45	56
Rustad	Block 1, surface	Average of 5 dates	8300	7437	8300	65	8235	8365	46.5	-97.3	327	-32.2	-32.4	-32	0.4	Bison	occidentalis	3	168	99.8	39	42	53	59
Milburn	10076-69		9295	8300	9295	49	9246	9344	37.9	-96.9	405	-30.2	-30.3	-30	0.3	Bison	antiquus	2	152	101.1	36	39	47	62
Milburn	10540-69		9295	8300	9295	49	9246	9344	37.9	-96.9	405	-30.2	-30.3	-30	0.3	Bison	antiquus	2	143	91.6	35	39	43	56
Milburn	11220-69		9295	8300	9295	49	9246	9344	37.9	-96.9	405	-30.2	-30.3	-30	0.3	Bison	antiquus	2	143	92	33	37	44	59
Milburn	11222-69		9295	8300	9295	49	9246	9344	37.9	-96.9	405	-30.2	-30.3	-30	0.3	Bison	antiquus	2	147	94.8	36	40	46	57
Milburn	3140-65		9295	8300	9295	49	9246	9344	37.9	-96.9	405	-30.2	-30.3	-30	0.3	Bison	antiquus	2		95.8	35	40	42
Milburn	4738-65		9295	8300	9295	49	9246	9344	37.9	-96.9	405	-30.2	-30.3	-30	0.3	Bison	antiquus	2	145	95.7	34	41	45	59
Milburn	4744-65		9295	8300	9295	49	9246	9344	37.9	-96.9	405	-30.2	-30.3	-30	0.3	Bison	antiquus	2	150	95.8	38	40	45	59
Milburn	4749-65		9295	8300	9295	49	9246	9344	37.9	-96.9	405	-30.2	-30.3	-30	0.3	Bison	antiquus	2	145	94.1	33	37	42	59
Milburn	5239-65		9295	8300	9295	49	9246	9344	37.9	-96.9	405	-30.2	-30.3	-30	0.3	Bison	antiquus	2	163	114.2	42	49	53	72
Milburn	5365-65		9295	8300	9295	49	9246	9344	37.9	-96.9	405	-30.2	-30.3	-30	0.3	Bison	antiquus	2	148	96.2	34	42	45	61
Milburn	5497-65		9295	8300	9295	49	9246	9344	37.9	-96.9	405	-30.2	-30.3	-30	0.3	Bison	antiquus	2	144	92.9	36	40	64	59
Milburn	5585-65		9295	8300	9295	49	9246	9344	37.9	-96.9	405	-30.2	-30.3	-30	0.3	Bison	antiquus	2	147	94.7	35	39	46	55
Milburn	5598-65		9295	8300	9295	49	9246	9344	37.9	-96.9	405	-30.2	-30.3	-30	0.3	Bison	antiquus	2	144	98.4	32	39	43	58
Milburn	5830-65		9295	8300	9295	49	9246	9344	37.9	-96.9	405	-30.2	-30.3	-30	0.3	Bison	antiquus	2	151	97.2	36	43	48	62
Milburn	5831-65		9295	8300	9295	49	9246	9344	37.9	-96.9	405	-30.2	-30.3	-30	0.3	Bison	antiquus	2	167	108.8	40	46	52	65
Milburn	5832-65		9295	8300	9295	49	9246	9344	37.9	-96.9	405	-30.2	-30.3	-30	0.3	Bison	antiquus	2	157	101.8	41	45	50	66
Lodgepole Creek	SUR-12		9655	8700	9655	55	9600	9710	41.1	-104.5	1705	-30.2	-30.6	-29.9	0.8	Bison	antiquus	2		102.3	39	43
Lodgepole Creek	SUR-82		9655	8700	9655	55	9600	9710	41.1	-104.5	1705	-30.2	-30.6	-29.9	0.8	Bison	antiquus	2		97.9	39	38
Lodgepole Creek	T60-13-14		9655	8700	9655	55	9600	9710	41.1	-104.5	1705	-30.2	-30.6	-29.9	0.8	Bison	antiquus	2	154	101.8			50	62
Lodgepole Creek	T60-15-13		9655	8700	9655	55	9600	9710	41.1	-104.5	1705	-30.2	-30.6	-29.9	0.8	Bison	antiquus	2	171	110.8	45	45	60	67
Lodgepole Creek	T60-15-14		9655	8700	9655	55	9600	9710	41.1	-104.5	1705	-30.2	-30.6	-29.9	0.8	Bison	antiquus	2	152	101.5	37	40	50	57
Lodgepole Creek	T60-17-7		9655	8700	9655	55	9600	9710	41.1	-104.5	1705	-30.2	-30.6	-29.9	0.8	Bison	antiquus	2	165	110.3	44	46	57	63
Lodgepole Creek	T60-25-12		9655	8700	9655	55	9600	9710	41.1	-104.5	1705	-30.2	-30.6	-29.9	0.8	Bison	antiquus	2	170	110.2	46	45	61	68
Lodgepole Creek	T60-25-21		9655	8700	9655	55	9600	9710	41.1	-104.5	1705	-30.2	-30.6	-29.9	0.8	Bison	antiquus	2	159	103.6	42	43	55	65
Red Smoke-Levels 78-88	1075-48	Average of 7 dates	9835	8810	9835	59	9776	9894	40.5	-99.3	680	-30.4	-30	-30.5	0.5	Bison	antiquus	2		113.4	47	48
Red Smoke-Levels 78-88	1613-52	Average of 7 dates	9835	8810	9835	59	9776	9894	40.5	-99.3	680	-30.4	-30	-30.5	0.5	Bison	antiquus	2	154	100.2				60.5
Red Smoke-Levels 78-88	1640-52	Average of 7 dates	9835	8810	9835	59	9776	9894	40.5	-99.3	680	-30.4	-30	-30.5	0.5	Bison	antiquus	2	154	101.2	39	40	50	65
Red Smoke-Levels 78-88	1640-52	Average of 7 dates	9835	8810	9835	59	9776	9894	40.5	-99.3	680	-30.4	-30	-30.5	0.5	Bison	antiquus	2	169	114.4	45	47	63	67
Red Smoke-Levels 78-88	1793-52	Average of 7 dates	9835	8810	9835	59	9776	9894	40.5	-99.3	680	-30.4	-30	-30.5	0.5	Bison	antiquus	2	172		43	51		73
Red Smoke-Levels 78-88	566-50	Average of 7 dates	9835	8810	9835	59	9776	9894	40.5	-99.3	680	-30.4	-30	-30.5	0.5	Bison	antiquus	2	159	106.9	42	44		67
Frasca	?1060383-24		9965	8910	9965	56	9909	10021	40.6	-103.4	1285	-30.5	-30.7	-30.5	0.2	Bison	antiquus	2	155	103.1	39	43	55	62
Frasca	D1060023-B		9965	8910	9965	56	9909	10021	40.6	-103.4	1285	-30.5	-30.7	-30.5	0.2	Bison	antiquus	2	181	122	50	49	65
Frasca	D1060430-03		9965	8910	9965	56	9909	10021	40.6	-103.4	1285	-30.5	-30.7	-30.5	0.2	Bison	antiquus	2		113.2	48	48	56
Frasca	D1060430-17		9965	8910	9965	56	9909	10021	40.6	-103.4	1285	-30.5	-30.7	-30.5	0.2	Bison	antiquus	2		113	47	49
Frasca	D1060431-A		9965	8910	9965	56	9909	10021	40.6	-103.4	1285	-30.5	-30.7	-30.5	0.2	Bison	antiquus	2				43	53	62
Frasca	D106049-59		9965	8910	9965	56	9909	10021	40.6	-103.4	1285	-30.5	-30.7	-30.5	0.2	Bison	antiquus	2	156	102.6	38	41
Frasca	D1060531-03		9965	8910	9965	56	9909	10021	40.6	-103.4	1285	-30.5	-30.7	-30.5	0.2	Bison	antiquus	2		115	47	48
Frasca	D1060568-02		9965	8910	9965	56	9909	10021	40.6	-103.4	1285	-30.5	-30.7	-30.5	0.2	Bison	antiquus	2		101.8	39	40	55
Frasca	D1060611-03		9965	8910	9965	56	9909	10021	40.6	-103.4	1285	-30.5	-30.7	-30.5	0.2	Bison	antiquus	2	179	121.1	51	49	64	69
Frasca	E1050262-02		9965	8910	9965	56	9909	10021	40.6	-103.4	1285	-30.5	-30.7	-30.5	0.2	Bison	antiquus	2		99.8	38	40
Frasca	E1050505-01		9965	8910	9965	56	9909	10021	40.6	-103.4	1285	-30.5	-30.7	-30.5	0.2	Bison	antiquus	2		118.6		48	61	70
Frasca	E1060188-03		9965	8910	9965	56	9909	10021	40.6	-103.4	1285	-30.5	-30.7	-30.5	0.2	Bison	antiquus	2		104.8	45	43	56
Frasca	E1060273-04		9965	8910	9965	56	9909	10021	40.6	-103.4	1285	-30.5	-30.7	-30.5	0.2	Bison	antiquus	2	178	115.6	51	49	63	73
Frasca	E1060303-03		9965	8910	9965	56	9909	10021	40.6	-103.4	1285	-30.5	-30.7	-30.5	0.2	Bison	antiquus	2		105.1	38	42
Frasca	E1060303-03		9965	8910	9965	56	9909	10021	40.6	-103.4	1285	-30.5	-30.7	-30.5	0.2	Bison	antiquus	2	162	104.3	37	42		62
Frasca	E1060342-06		9965	8910	9965	56	9909	10021	40.6	-103.4	1285	-30.5	-30.7	-30.5	0.2	Bison	antiquus	2	165	110.3
Frasca	E1060398-04		9965	8910	9965	56	9909	10021	40.6	-103.4	1285	-30.5	-30.7	-30.5	0.2	Bison	antiquus	2	158	100.5	40	40	53	63
Frasca	E1060401-05		9965	8910	9965	56	9909	10021	40.6	-103.4	1285	-30.5	-30.7	-30.5	0.2	Bison	antiquus	2	157	100.6	38	42	53	62
Frasca	E1060438-09		9965	8910	9965	56	9909	10021	40.6	-103.4	1285	-30.5	-30.7	-30.5	0.2	Bison	antiquus	2	183	122.3		50
Frasca	E1060449-36		9965	8910	9965	56	9909	10021	40.6	-103.4	1285	-30.5	-30.7	-30.5	0.2	Bison	antiquus	2	176	115.7	50	49	62	73
Frasca	E1060504-04		9965	8910	9965	56	9909	10021	40.6	-103.4	1285	-30.5	-30.7	-30.5	0.2	Bison	antiquus	2	153	100.7	39	40	52	59
Frasca	E1060511-03?		9965	8910	9965	56	9909	10021	40.6	-103.4	1285	-30.5	-30.7	-30.5	0.2	Bison	antiquus	2	177	117		50	63	65
Frasca	E1060522-27		9965	8910	9965	56	9909	10021	40.6	-103.4	1285	-30.5	-30.7	-30.5	0.2	Bison	antiquus	2	165	108.2		45	60	64
Frasca	E1060523-4		9965	8910	9965	56	9909	10021	40.6	-103.4	1285	-30.5	-30.7	-30.5	0.2	Bison	antiquus	2	150	98.3	37	40	53	58
Frasca	E1060527-06		9965	8910	9965	56	9909	10021	40.6	-103.4	1285	-30.5	-30.7	-30.5	0.2	Bison	antiquus	2		97.3			51	64
Frasca	F1050002-05		9965	8910	9965	56	9909	10021	40.6	-103.4	1285	-30.5	-30.7	-30.5	0.2	Bison	antiquus	2	165	107.4		44	56	64
Frasca	F1050005-02		9965	8910	9965	56	9909	10021	40.6	-103.4	1285	-30.5	-30.7	-30.5	0.2	Bison	antiquus	2		103.7	41	39	56	63
Frasca	F1060129-10		9965	8910	9965	56	9909	10021	40.6	-103.4	1285	-30.5	-30.7	-30.5	0.2	Bison	antiquus	2	154	100.5	38	41	50	59
Frasca	F1060140-40		9965	8910	9965	56	9909	10021	40.6	-103.4	1285	-30.5	-30.7	-30.5	0.2	Bison	antiquus	2	166	110.9	46	49	61	67
Frasca	F1060175-03		9965	8910	9965	56	9909	10021	40.6	-103.4	1285	-30.5	-30.7	-30.5	0.2	Bison	antiquus	2	153	99	38	39	52	60
Frasca	F1060199-18		9965	8910	9965	56	9909	10021	40.6	-103.4	1285	-30.5	-30.7	-30.5	0.2	Bison	antiquus	2	155	101	35	40	52	59
Frasca	F1060202-01		9965	8910	9965	56	9909	10021	40.6	-103.4	1285	-30.5	-30.7	-30.5	0.2	Bison	antiquus	2	167	110.1	43	46	59	66
Frasca	F1060204-02		9965	8910	9965	56	9909	10021	40.6	-103.4	1285	-30.5	-30.7	-30.5	0.2	Bison	antiquus	2		110.6	45	46	60	68
Frasca	F1060207-22		9965	8910	9965	56	9909	10021	40.6	-103.4	1285	-30.5	-30.7	-30.5	0.2	Bison	antiquus	2		103.7	40	41		63
Frasca	F1060212-04		9965	8910	9965	56	9909	10021	40.6	-103.4	1285	-30.5	-30.7	-30.5	0.2	Bison	antiquus	2		109.8	48	47
Frasca	F1060228-01		9965	8910	9965	56	9909	10021	40.6	-103.4	1285	-30.5	-30.7	-30.5	0.2	Bison	antiquus	2		106.9	43	45	57	63
Frasca	F1060234-12		9965	8910	9965	56	9909	10021	40.6	-103.4	1285	-30.5	-30.7	-30.5	0.2	Bison	antiquus	2	157	103.6	37		53	59
Frasca	F1060300-03		9965	8910	9965	56	9909	10021	40.6	-103.4	1285	-30.5	-30.7	-30.5	0.2	Bison	antiquus	2	164	110.9			54	65
Frasca	F1060347-06		9965	8910	9965	56	9909	10021	40.6	-103.4	1285	-30.5	-30.7	-30.5	0.2	Bison	antiquus	2	174	119.2	45	49	60	69
Frasca	F1060358-96		9965	8910	9965	56	9909	10021	40.6	-103.4	1285	-30.5	-30.7	-30.5	0.2	Bison	antiquus	2		105.4	39	43
Frasca	F1060389-12		9965	8910	9965	56	9909	10021	40.6	-103.4	1285	-30.5	-30.7	-30.5	0.2	Bison	antiquus	2	152	98.6	37	41	54	61
Frasca	G1060008-04		9965	8910	9965	56	9909	10021	40.6	-103.4	1285	-30.5	-30.7	-30.5	0.2	Bison	antiquus	2	176	115.5	50	51	65	70
Frasca	G1060031-04		9965	8910	9965	56	9909	10021	40.6	-103.4	1285	-30.5	-30.7	-30.5	0.2	Bison	antiquus	2	173	114.1	48	43	58
Frasca	G1060034-01		9965	8910	9965	56	9909	10021	40.6	-103.4	1285	-30.5	-30.7	-30.5	0.2	Bison	antiquus	2	171	114	46	48	60	69
Frasca	G1060045-06		9965	8910	9965	56	9909	10021	40.6	-103.4	1285	-30.5	-30.7	-30.5	0.2	Bison	antiquus	2	174	114.8	41	43	57	69
O.V. Clary	K20-17-267	average of 2 dates	10200	9017	10200	50	10150	10250	41.3	-102.1	1049	-31.1	-30.7	-31.4	0.6	Bison	antiquus	2	149	96.3			51	59
O.V. Clary	K21-07-140	average of 2 dates	10200	9017	10200	50	10150	10250	41.3	-102.1	1049	-31.1	-30.7	-31.4	0.6	Bison	antiquus	2	157	103.5			51	61
O.V. Clary	K21-08-501	average of 2 dates	10200	9017	10200	50	10150	10250	41.3	-102.1	1049	-31.1	-30.7	-31.4	0.6	Bison	antiquus	2	167	111.4			57
Clary Ranch	78090		10220	9040	10220	42	10178	10262	41.3	-102.1	1049	-31.2	-30.9	-31.5	0.6	Bison	antiquus	2	151		40	42
Clary Ranch	78114		10220	9040	10220	42	10178	10262	41.3	-102.1	1049	-31.2	-30.9	-31.5	0.6	Bison	antiquus	2	170				58	63
Clary Ranch	78118		10220	9040	10220	42	10178	10262	41.3	-102.1	1049	-31.2	-30.9	-31.5	0.6	Bison	antiquus	2	160	105			55	63
Clary Ranch	78149		10220	9040	10220	42	10178	10262	41.3	-102.1	1049	-31.2	-30.9	-31.5	0.6	Bison	antiquus	2	153				49	49
Clary Ranch	78152		10220	9040	10220	42	10178	10262	41.3	-102.1	1049	-31.2	-30.9	-31.5	0.6	Bison	antiquus	2	150	102.5			52	55
Clary Ranch	78302		10220	9040	10220	42	10178	10262	41.3	-102.1	1049	-31.2	-30.9	-31.5	0.6	Bison	antiquus	2	146	97.8			51	57
Clary Ranch	78319		10220	9040	10220	42	10178	10262	41.3	-102.1	1049	-31.2	-30.9	-31.5	0.6	Bison	antiquus	2	159				51	62
Clary Ranch	78320		10220	9040	10220	42	10178	10262	41.3	-102.1	1049	-31.2	-30.9	-31.5	0.6	Bison	antiquus	2	153				52	59
Clary Ranch	78324		10220	9040	10220	42	10178	10262	41.3	-102.1	1049	-31.2	-30.9	-31.5	0.6	Bison	antiquus	2	178				59	70
Clary Ranch	78567		10220	9040	10220	42	10178	10262	41.3	-102.1	1049	-31.2	-30.9	-31.5	0.6	Bison	antiquus	2	163				55	60
Clary Ranch	79615		10220	9040	10220	42	10178	10262	41.3	-102.1	1049	-31.2	-30.9	-31.5	0.6	Bison	antiquus	2	156				53	61
Clary Ranch	79767		10220	9040	10220	42	10178	10262	41.3	-102.1	1049	-31.2	-30.9	-31.5	0.6	Bison	antiquus	2	162				53	59
Clary Ranch	79783		10220	9040	10220	42	10178	10262	41.3	-102.1	1049	-31.2	-30.9	-31.5	0.6	Bison	antiquus	2	152		40	40	57	52
Jurgens	17		10230	9070	10230	46	10184	10276	34.5	-101.4	1020	-31.2	-30.9	-31.6	0.7	Bison	antiquus	2	153	100.5	40	42	55	58
Jurgens	19		10230	9070	10230	46	10184	10276	34.5	-101.4	1020	-31.2	-30.9	-31.6	0.7	Bison	antiquus	2		93.2	37	40
Jurgens	91		10230	9070	10230	46	10184	10276	34.5	-101.4	1020	-31.2	-30.9	-31.6	0.7	Bison	antiquus	2		102.5	39	43
Jurgens	14H100-15		10230	9070	10230	46	10184	10276	40.4	-104.5	1450	-31.2	-30.9	-31.6	0.7	Bison	antiquus	2		102.1	38	39.9	50
Jurgens	14H89-23		10230	9070	10230	46	10184	10276	40.4	-104.5	1450	-31.2	-30.9	-31.6	0.7	Bison	antiquus	2	149	100.3	37	40		58
Jurgens	14H89-40		10230	9070	10230	46	10184	10276	40.4	-104.5	1450	-31.2	-30.9	-31.6	0.7	Bison	antiquus	2	155	99.7	36		52	59
Jurgens	14H89-68		10230	9070	10230	46	10184	10276	40.4	-104.5	1450	-31.2	-30.9	-31.6	0.7	Bison	antiquus	2	174	114.3			62	65
Jurgens	14H90		10230	9070	10230	46	10184	10276	40.4	-104.5	1450	-31.2	-30.9	-31.6	0.7	Bison	antiquus	2	153	98.4	38	40	50	60
Jurgens	15I12-187		10230	9070	10230	46	10184	10276	40.4	-104.5	1450	-31.2	-30.9	-31.6	0.7	Bison	antiquus	2	159	104.4	42	47	55	63
Jurgens	15I12-226		10230	9070	10230	46	10184	10276	40.4	-104.5	1450	-31.2	-30.9	-31.6	0.7	Bison	antiquus	2	159	105	44.3	50	55	66
Jurgens	15I13-206		10230	9070	10230	46	10184	10276	40.4	-104.5	1450	-31.2	-30.9	-31.6	0.7	Bison	antiquus	2	153	100.8	40	44	53	61
Jurgens	15I23-57		10230	9070	10230	46	10184	10276	40.4	-104.5	1450	-31.2	-30.9	-31.6	0.7	Bison	antiquus	2	167	108.1	40	45	62	68
Jurgens	15I24-116		10230	9070	10230	46	10184	10276	40.4	-104.5	1450	-31.2	-30.9	-31.6	0.7	Bison	antiquus	2	154	100.1	40		54
Jurgens	15I25-23		10230	9070	10230	46	10184	10276	40.4	-104.5	1450	-31.2	-30.9	-31.6	0.7	Bison	antiquus	2	164	107	40	44	58	61
Jurgens	15I3-40		10230	9070	10230	46	10184	10276	40.4	-104.5	1450	-31.2	-30.9	-31.6	0.7	Bison	antiquus	2	153	97.5		44		65
Jurgens	15I4-3		10230	9070	10230	46	10184	10276	40.4	-104.5	1450	-31.2	-30.9	-31.6	0.7	Bison	antiquus	2	177	116.5	47	51	63	65
Jurgens	15I66-1		10230	9070	10230	46	10184	10276	40.4	-104.5	1450	-31.2	-30.9	-31.6	0.7	Bison	antiquus	2	160	106.4	40	43	55	62
Jurgens	16C-45		10230	9070	10230	46	10184	10276	40.4	-104.5	1450	-31.2	-30.9	-31.6	0.7	Bison	antiquus	2	148	96.8	37	39	53	60
Jurgens	JU SB16		10230	9070	10230	46	10184	10276	40.4	-104.5	1450	-31.2	-30.9	-31.6	0.7	Bison	antiquus	2		103.9	40	45
Jurgens	TEST PIT C		10230	9070	10230	46	10184	10276	40.4	-104.5	1450	-31.2	-30.9	-31.6	0.7	Bison	antiquus	2	155	97.4	38	43		59
Burntwood Creek	4897A		10235	9085	10235	48	10187	10283	40.4	-104.5	1450	-31.2	-31	-31.7	0.8	Bison	antiquus	2		105	40	46
Burntwood Creek	4897B		10235	9085	10235	48	10187	10283	40.4	-104.5	1450	-31.2	-31	-31.7	0.8	Bison	antiquus	2	154	98	38	45		59
Burntwood Creek	4897C		10235	9085	10235	48	10187	10283	40.4	-104.5	1450	-31.2	-31	-31.7	0.8	Bison	antiquus	2		99	37	42
Burntwood Creek	4897G		10235	9085	10235	48	10187	10283	39.5	-101.5	1000	-31.2	-31	-31.7	0.8	Bison	antiquus	2		104	39	42
Burntwood Creek	4897H		10235	9085	10235	48	10187	10283	39.5	-101.5	1000	-31.2	-31	-31.7	0.8	Bison	antiquus	2		98	40	43
Burntwood Creek	4897J		10235	9085	10235	48	10187	10283	39.5	-101.5	1000	-31.2	-31	-31.7	0.8	Bison	antiquus	2	148	92	39	45		60
Burntwood Creek	4897K		10235	9085	10235	48	10187	10283	39.5	-101.5	1000	-31.2	-31	-31.7	0.8	Bison	antiquus	2		95	40	43
Burntwood Creek	4897L		10235	9085	10235	48	10187	10283	39.5	-101.5	1000	-31.2	-31	-31.7	0.8	Bison	antiquus	2		98	35
Burntwood Creek	4897N		10235	9085	10235	48	10187	10283	39.5	-101.5	1000	-31.2	-31	-31.7	0.8	Bison	antiquus	2	150		40	42
Burntwood Creek	4897S		10235	9085	10235	48	10187	10283	39.5	-101.5	1000	-31.2	-31	-31.7	0.8	Bison	antiquus	2		102	40	43		63
Finley	NO NUMBER	Average of 7 dates	10280	9183	10280	57	10223	10337	39.5	-101.5	1000	-31.7	-31.2	-32.2	1	Bison	antiquus	2	163	108.5	43	46	60	63
Finley	NO NUMBER	Average of 7 dates	10280	9183	10280	57	10223	10337	39.5	-101.5	1000	-31.7	-31.2	-32.2	1	Bison	antiquus	2	173	112.8	47	53	59	65
Finley	NO NUMBER	Average of 7 dates	10280	9183	10280	57	10223	10337	39.5	-101.5	1000	-31.7	-31.2	-32.2	1	Bison	antiquus	2	167	112.8
Finley	NO NUMBER	Average of 7 dates	10280	9183	10280	57	10223	10337	42	-109.3	2082	-31.7	-31.2	-32.2	1	Bison	antiquus	2	172	116.2	44	48		71
Finley	NO NUMBER	Average of 7 dates	10280	9183	10280	57	10223	10337	42	-109.3	2082	-31.7	-31.2	-32.2	1	Bison	antiquus	2	175	116.8	43	51	60	69
Finley	NO NUMBER	Average of 7 dates	10280	9183	10280	57	10223	10337	42	-109.3	2082	-31.7	-31.2	-32.2	1	Bison	antiquus	2	177	121.2	46	50	52
Finley	NO NUMBER	Average of 7 dates	10280	9183	10280	57	10223	10337	42	-109.3	2082	-31.7	-31.2	-32.2	1	Bison	antiquus	2	172	112.7		51	59	67
Finley	NO NUMBER	Average of 7 dates	10280	9183	10280	57	10223	10337	42	-109.3	2082	-31.7	-31.2	-32.2	1	Bison	antiquus	2	168	110.5				67
Finley	T690	Average of 7 dates	10280	9183	10280	57	10223	10337	42	-109.3	2082	-31.7	-31.2	-32.2	1	Bison	antiquus	2	176	119.5	45	50	59	62
Finley	T695	Average of 7 dates	10280	9183	10280	57	10223	10337	42	-109.3	2082	-31.7	-31.2	-32.2	1	Bison	antiquus	2	172	112.8	47	52	58	67
Finley	T696	Average of 7 dates	10280	9183	10280	57	10223	10337	42	-109.3	2082	-31.7	-31.2	-32.2	1	Bison	antiquus	2	169	109.3		48	56	68
Finley	T697	Average of 7 dates	10280	9183	10280	57	10223	10337	42	-109.3	2082	-31.7	-31.2	-32.2	1	Bison	antiquus	2	165	109.1	47		57	61
Finley	T698	Average of 7 dates	10280	9183	10280	57	10223	10337	42	-109.3	2082	-31.7	-31.2	-32.2	1	Bison	antiquus	2	169	112.3	49	49	62	70
Finley	T699	Average of 7 dates	10280	9183	10280	57	10223	10337	42	-109.3	2082	-31.7	-31.2	-32.2	1	Bison	antiquus	2	176	120.3	48	50	61	68
Finley	T700	Average of 7 dates	10280	9183	10280	57	10223	10337	42	-109.3	2082	-31.7	-31.2	-32.2	1	Bison	antiquus	2	162	105.3	39	44	55	63
Finley	T701	Average of 7 dates	10280	9183	10280	57	10223	10337	42	-109.3	2082	-31.7	-31.2	-32.2	1	Bison	antiquus	2	145	97	38	38	51	59
Finley	T702	Average of 7 dates	10280	9183	10280	57	10223	10337	42	-109.3	2082	-31.7	-31.2	-32.2	1	Bison	antiquus	2	163	106.7	39	42	53	62
Finley	T703	Average of 7 dates	10280	9183	10280	57	10223	10337	42	-109.3	2082	-31.7	-31.2	-32.2	1	Bison	antiquus	2	172	114.7	45	49	58	71
Finley	T704	Average of 7 dates	10280	9183	10280	57	10223	10337	42	-109.3	2082	-31.7	-31.2	-32.2	1	Bison	antiquus	2	163	111.4	48	47	59	65
Finley	T706	Average of 7 dates	10280	9183	10280	57	10223	10337	42	-109.3	2082	-31.7	-31.2	-32.2	1	Bison	antiquus	2	152	101.6	41	42	51	58
Finley	T707	Average of 7 dates	10280	9183	10280	57	10223	10337	42	-109.3	2082	-31.7	-31.2	-32.2	1	Bison	antiquus	2	174	116.9	48	51	62	72
Finley	T709	Average of 7 dates	10280	9183	10280	57	10223	10337	42	-109.3	2082	-31.7	-31.2	-32.2	1	Bison	antiquus	2	170	113.3	46	47	54	68
Finley	T713	Average of 7 dates	10280	9183	10280	57	10223	10337	42	-109.3	2082	-31.7	-31.2	-32.2	1	Bison	antiquus	2	163		43	46
Finley	T713	Average of 7 dates	10280	9183	10280	57	10223	10337	42	-109.3	2082	-31.7	-31.2	-32.2	1	Bison	antiquus	2	165	108.8	44	48
Finley	T715	Average of 7 dates	10280	9183	10280	57	10223	10337	42	-109.3	2082	-31.7	-31.2	-32.2	1	Bison	antiquus	2	170	113.1	47	53	55	68
Finley	T721	Average of 7 dates	10280	9183	10280	57	10223	10337	42	-109.3	2082	-31.7	-31.2	-32.2	1	Bison	antiquus	2	170	112.5	48	49	61	69
Finley	T722	Average of 7 dates	10280	9183	10280	57	10223	10337	42	-109.3	2082	-31.7	-31.2	-32.2	1	Bison	antiquus	2	170	112.3	47	51	59	69
Finley	T724	Average of 7 dates	10280	9183	10280	57	10223	10337	42	-109.3	2082	-31.7	-31.2	-32.2	1	Bison	antiquus	2	174	112.7	47	50	58	69
Finley	T726	Average of 7 dates	10280	9183	10280	57	10223	10337	42	-109.3	2082	-31.7	-31.2	-32.2	1	Bison	antiquus	2	153		44	48	57
Finley	T728	Average of 7 dates	10280	9183	10280	57	10223	10337	42	-109.3	2082	-31.7	-31.2	-32.2	1	Bison	antiquus	2	182	122.1	49	55	64	69
Finley	T729	Average of 7 dates	10280	9183	10280	57	10223	10337	42	-109.3	2082	-31.7	-31.2	-32.2	1	Bison	antiquus	2	166	110.6	47	48	59	68
Finley	T732	Average of 7 dates	10280	9183	10280	57	10223	10337	42	-109.3	2082	-31.7	-31.2	-32.2	1	Bison	antiquus	2	169	111.2	45	47	57	69
Finley	T735	Average of 7 dates	10280	9183	10280	57	10223	10337	42	-109.3	2082	-31.7	-31.2	-32.2	1	Bison	antiquus	2	157	103.6			49	60
Finley	T736	Average of 7 dates	10280	9183	10280	57	10223	10337	42	-109.3	2082	-31.7	-31.2	-32.2	1	Bison	antiquus	2	160		35	41	55	64
Finley	T737	Average of 7 dates	10280	9183	10280	57	10223	10337	42	-109.3	2082	-31.7	-31.2	-32.2	1	Bison	antiquus	2	160	103.9	42	44	54	63
Finley	T738	Average of 7 dates	10280	9183	10280	57	10223	10337	42	-109.3	2082	-31.7	-31.2	-32.2	1	Bison	antiquus	2	169	111.4	47	52		68
Finley	T742	Average of 7 dates	10280	9183	10280	57	10223	10337	42	-109.3	2082	-31.7	-31.2	-32.2	1	Bison	antiquus	2	156	103.3			52	60
Finley	T743	Average of 7 dates	10280	9183	10280	57	10223	10337	42	-109.3	2082	-31.7	-31.2	-32.2	1	Bison	antiquus	2	174	111.8	45	45	63	67
Finley	T744	Average of 7 dates	10280	9183	10280	57	10223	10337	42	-109.3	2082	-31.7	-31.2	-32.2	1	Bison	antiquus	2	166	107.5		48	58	67
Finley	T754	Average of 7 dates	10280	9183	10280	57	10223	10337	42	-109.3	2082	-31.7	-31.2	-32.2	1	Bison	antiquus	2	153			40	50	60
Finley	T759	Average of 7 dates	10280	9183	10280	57	10223	10337	42	-109.3	2082	-31.7	-31.2	-32.2	1	Bison	antiquus	2	172		45	49
Olsen-Chubbuck	10500	Average of 8 dates	10590	9395	10590	55	10535	10645	40.3	-104.3	1375	-33.3	-33.1	-33.6	0.5	Bison	antiquus	2	150	99.6				61
Olsen-Chubbuck	10501	Average of 8 dates	10590	9395	10590	55	10535	10645	40.3	-104.3	1375	-33.3	-33.1	-33.6	0.5	Bison	antiquus	2	155	102.1		44	54	63
Olsen-Chubbuck	10501	Average of 8 dates	10590	9395	10590	55	10535	10645	40.3	-104.3	1375	-33.3	-33.1	-33.6	0.5	Bison	antiquus	2	155	101.9	40	44	54	63
Olsen-Chubbuck	10501	Average of 8 dates	10590	9395	10590	55	10535	10645	40.3	-104.3	1375	-33.3	-33.1	-33.6	0.5	Bison	antiquus	2		100.5	39	40		62
Olsen-Chubbuck	10501	Average of 8 dates	10590	9395	10590	55	10535	10645	40.3	-104.3	1375	-33.3	-33.1	-33.6	0.5	Bison	antiquus	2	165	107.5	44		61	63
Olsen-Chubbuck	10506	Average of 8 dates	10590	9395	10590	55	10535	10645	40.3	-104.3	1375	-33.3	-33.1	-33.6	0.5	Bison	antiquus	2	167	112.5	44	47	60	66
Olsen-Chubbuck	10513	Average of 8 dates	10590	9395	10590	55	10535	10645	40.3	-104.3	1375	-33.3	-33.1	-33.6	0.5	Bison	antiquus	2	157	103.1	40	41	53	62
Olsen-Chubbuck	10513	Average of 8 dates	10590	9395	10590	55	10535	10645	40.3	-104.3	1375	-33.3	-33.1	-33.6	0.5	Bison	antiquus	2	155	101.3	39	42	54	62
Olsen-Chubbuck	10513	Average of 8 dates	10590	9395	10590	55	10535	10645	40.3	-104.3	1375	-33.3	-33.1	-33.6	0.5	Bison	antiquus	2	154	101	41	45	55	65
Olsen-Chubbuck	10522	Average of 8 dates	10590	9395	10590	55	10535	10645	40.3	-104.3	1375	-33.3	-33.1	-33.6	0.5	Bison	antiquus	2	167	109.4	49	50	64	66
Olsen-Chubbuck	10526	Average of 8 dates	10590	9395	10590	55	10535	10645	40.3	-104.3	1375	-33.3	-33.1	-33.6	0.5	Bison	antiquus	2		101.7	38	40
Olsen-Chubbuck	10532	Average of 8 dates	10590	9395	10590	55	10535	10645	40.3	-104.3	1375	-33.3	-33.1	-33.6	0.5	Bison	antiquus	2		99.6	39	40
Olsen-Chubbuck	10537	Average of 8 dates	10590	9395	10590	55	10535	10645	41.8	-104	1358	-33.3	-33.1	-33.6	0.5	Bison	antiquus	2		110.5	45	49
Olsen-Chubbuck	10537	Average of 8 dates	10590	9395	10590	55	10535	10645	41.8	-104	1358	-33.3	-33.1	-33.6	0.5	Bison	antiquus	2	167	106.2		50	58	71
Olsen-Chubbuck	10547	Average of 8 dates	10590	9395	10590	55	10535	10645	41.8	-104	1358	-33.3	-33.1	-33.6	0.5	Bison	antiquus	2		102.6	38	40		62
Olsen-Chubbuck	10566	Average of 8 dates	10590	9395	10590	55	10535	10645	41.8	-104	1358	-33.3	-33.1	-33.6	0.5	Bison	antiquus	2	155	104	37	43	51	60
Olsen-Chubbuck	10567	Average of 8 dates	10590	9395	10590	55	10535	10645	41.8	-104	1358	-33.3	-33.1	-33.6	0.5	Bison	antiquus	2	150	104	38	44	52	61
Olsen-Chubbuck	10567	Average of 8 dates	10590	9395	10590	55	10535	10645	41.8	-104	1358	-33.3	-33.1	-33.6	0.5	Bison	antiquus	2	167	106.3	45	48	60	71
Olsen-Chubbuck	10567	Average of 8 dates	10590	9395	10590	55	10535	10645	41.8	-104	1358	-33.3	-33.1	-33.6	0.5	Bison	antiquus	2	165	107.8	44	45	59	68
Olsen-Chubbuck	10574	Average of 8 dates	10590	9395	10590	55	10535	10645	41.8	-104	1358	-33.3	-33.1	-33.6	0.5	Bison	antiquus	2		100.5	39	41
Olsen-Chubbuck	10574	Average of 8 dates	10590	9395	10590	55	10535	10645	41.8	-104	1358	-33.3	-33.1	-33.6	0.5	Bison	antiquus	2	167	108.5	46	48	61	69
Olsen-Chubbuck	10591	Average of 8 dates	10590	9395	10590	55	10535	10645	41.8	-104	1358	-33.3	-33.1	-33.6	0.5	Bison	antiquus	2	159	103.1	38	45	53	64
Olsen-Chubbuck	10593	Average of 8 dates	10590	9395	10590	55	10535	10645	41.8	-104	1358	-33.3	-33.1	-33.6	0.5	Bison	antiquus	2	158	102.5	38.7	43.5	53	64
Olsen-Chubbuck	10598	Average of 8 dates	10590	9395	10590	55	10535	10645	41.8	-104	1358	-33.3	-33.1	-33.6	0.5	Bison	antiquus	2	157	100.8	42		54	64
Olsen-Chubbuck	10600	Average of 8 dates	10590	9395	10590	55	10535	10645	41.8	-104	1358	-33.3	-33.1	-33.6	0.5	Bison	antiquus	2		101.4	39	45	54	63
Olsen-Chubbuck	10625	Average of 8 dates	10590	9395	10590	55	10535	10645	41.8	-104	1358	-33.3	-33.1	-33.6	0.5	Bison	antiquus	2	180	118.4			58
Olsen-Chubbuck	10747	Average of 8 dates	10590	9395	10590	55	10535	10645	41.8	-104	1358	-33.3	-33.1	-33.6	0.5	Bison	antiquus	2	167	112.4			57	67
Olsen-Chubbuck	10748	Average of 8 dates	10590	9395	10590	55	10535	10645	41.8	-104	1358	-33.3	-33.1	-33.6	0.5	Bison	antiquus	2	152	100.4	39	40	52	59
Olsen-Chubbuck	10748	Average of 8 dates	10590	9395	10590	55	10535	10645	41.8	-104	1358	-33.3	-33.1	-33.6	0.5	Bison	antiquus	2	152	99.3	38	40	53	60
Olsen-Chubbuck	10749	Average of 8 dates	10590	9395	10590	55	10535	10645	33.6	-103.3	1250	-33.3	-33.1	-33.6	0.5	Bison	antiquus	2	149	97.6	38	40	52	59
Olsen-Chubbuck	10749	Average of 8 dates	10590	9395	10590	55	10535	10645	33.6	-103.3	1250	-33.3	-33.1	-33.6	0.5	Bison	antiquus	2	175	112.6	46	47	60	65
Olsen-Chubbuck	10749	Average of 8 dates	10590	9395	10590	55	10535	10645	33.6	-103.3	1250	-33.3	-33.1	-33.6	0.5	Bison	antiquus	2	174	111.7	46	48	62	66
Olsen-Chubbuck	10750	Average of 8 dates	10590	9395	10590	55	10535	10645	42.8	-106.3	1775	-33.3	-33.1	-33.6	0.5	Bison	antiquus	2	158	102.8	40	43	58	63
Olsen-Chubbuck	10750	Average of 8 dates	10590	9395	10590	55	10535	10645	42.8	-106.3	1775	-33.3	-33.1	-33.6	0.5	Bison	antiquus	2	159	102.5	42		54	63
Olsen-Chubbuck	10750	Average of 8 dates	10590	9395	10590	55	10535	10645	42.8	-106.3	1775	-33.3	-33.1	-33.6	0.5	Bison	antiquus	2	153	97.3	40	43	52	60
Olsen-Chubbuck	10750	Average of 8 dates	10590	9395	10590	55	10535	10645	42.8	-106.3	1775	-33.3	-33.1	-33.6	0.5	Bison	antiquus	2	144	95.9	37	42	49
Olsen-Chubbuck	10750	Average of 8 dates	10590	9395	10590	55	10535	10645	42.8	-106.3	1775	-33.3	-33.1	-33.6	0.5	Bison	antiquus	2	155	100.5	38	41	53	58
Olsen-Chubbuck	10750	Average of 8 dates	10590	9395	10590	55	10535	10645	42.8	-106.3	1775	-33.3	-33.1	-33.6	0.5	Bison	antiquus	2	167	112.7	45	47	59	66
Olsen-Chubbuck	10750	Average of 8 dates	10590	9395	10590	55	10535	10645	42.8	-106.3	1775	-33.3	-33.1	-33.6	0.5	Bison	antiquus	2	172	113.1	44	49	58	65
Olsen-Chubbuck	10751	Average of 8 dates	10590	9395	10590	55	10535	10645	42.8	-106.3	1775	-33.3	-33.1	-33.6	0.5	Bison	antiquus	2	154	100.5	38	44	52	60
Olsen-Chubbuck	10751	Average of 8 dates	10590	9395	10590	55	10535	10645	42.8	-106.3	1775	-33.3	-33.1	-33.6	0.5	Bison	antiquus	2	153	99.5	38	41	52	61
Olsen-Chubbuck	10751	Average of 8 dates	10590	9395	10590	55	10535	10645	42.8	-106.3	1775	-33.3	-33.1	-33.6	0.5	Bison	antiquus	2	145	94.3	37	40	49	58
Olsen-Chubbuck	10751	Average of 8 dates	10590	9395	10590	55	10535	10645	42.8	-106.3	1775	-33.3	-33.1	-33.6	0.5	Bison	antiquus	2	152	97.8		43		60
Olsen-Chubbuck	10751	Average of 8 dates	10590	9395	10590	55	10535	10645	42.8	-106.3	1775	-33.3	-33.1	-33.6	0.5	Bison	antiquus	2	152	100.7	39	40		61
Olsen-Chubbuck	10752	Average of 8 dates	10590	9395	10590	55	10535	10645	42.8	-106.3	1775	-33.3	-33.1	-33.6	0.5	Bison	antiquus	2		106	44	45
Olsen-Chubbuck	10752	Average of 8 dates	10590	9395	10590	55	10535	10645	42.8	-106.3	1775	-33.3	-33.1	-33.6	0.5	Bison	antiquus	2	169	112	44	46	57	69
Olsen-Chubbuck	10753	Average of 8 dates	10590	9395	10590	55	10535	10645	42.8	-106.3	1775	-33.3	-33.1	-33.6	0.5	Bison	antiquus	2	155	102.5	38	42	58	61
Olsen-Chubbuck	10753	Average of 8 dates	10590	9395	10590	55	10535	10645	42.8	-106.3	1775	-33.3	-33.1	-33.6	0.5	Bison	antiquus	2	162	106.4			57	65
Olsen-Chubbuck	10753	Average of 8 dates	10590	9395	10590	55	10535	10645	42.8	-106.3	1775	-33.3	-33.1	-33.6	0.5	Bison	antiquus	2	153	98	38	39	52	60
Olsen-Chubbuck	10755	Average of 8 dates	10590	9395	10590	55	10535	10645	42.8	-106.3	1775	-33.3	-33.1	-33.6	0.5	Bison	antiquus	2	157	105	42	43	64	63
Olsen-Chubbuck	10811	Average of 8 dates	10590	9395	10590	55	10535	10645	42.8	-106.3	1775	-33.3	-33.1	-33.6	0.5	Bison	antiquus	2	170	110.2	42	46	62	69
Olsen-Chubbuck	10818	Average of 8 dates	10590	9395	10590	55	10535	10645	42.8	-106.3	1775	-33.3	-33.1	-33.6	0.5	Bison	antiquus	2	172		44	47
Olsen-Chubbuck	10820	Average of 8 dates	10590	9395	10590	55	10535	10645	42.8	-106.3	1775	-33.3	-33.1	-33.6	0.5	Bison	antiquus	2		103.3	41	43
Olsen-Chubbuck	10820	Average of 8 dates	10590	9395	10590	55	10535	10645	42.8	-106.3	1775	-33.3	-33.1	-33.6	0.5	Bison	antiquus	2	148	95.4	39	43	52	60
Olsen-Chubbuck	10825	Average of 8 dates	10590	9395	10590	55	10535	10645	42.8	-106.3	1775	-33.3	-33.1	-33.6	0.5	Bison	antiquus	2	158	104.7	40	46	57	63
Olsen-Chubbuck	10872	Average of 8 dates	10590	9395	10590	55	10535	10645	42.8	-106.3	1775	-33.3	-33.1	-33.6	0.5	Bison	antiquus	2	157	99.2	39	42	59	63
Olsen-Chubbuck	10876	Average of 8 dates	10590	9395	10590	55	10535	10645	42.8	-106.3	1775	-33.3	-33.1	-33.6	0.5	Bison	antiquus	2		98.4	41	43	55	63
Olsen-Chubbuck	10876	Average of 8 dates	10590	9395	10590	55	10535	10645	42.8	-106.3	1775	-33.3	-33.1	-33.6	0.5	Bison	antiquus	2	151	98.7	41	44	54	63
Olsen-Chubbuck	10889	Average of 8 dates	10590	9395	10590	55	10535	10645	42.8	-106.3	1775	-33.3	-33.1	-33.6	0.5	Bison	antiquus	2	158	99.6	39.7	41.2	57	62
Olsen-Chubbuck	10903	Average of 8 dates	10590	9395	10590	55	10535	10645	42.8	-106.3	1775	-33.3	-33.1	-33.6	0.5	Bison	antiquus	2	153	88.9	39	42.2	53	57
Olsen-Chubbuck	10938	Average of 8 dates	10590	9395	10590	55	10535	10645	42.8	-106.3	1775	-33.3	-33.1	-33.6	0.5	Bison	antiquus	2	170.6	107.6	47	49	59	69
Olsen-Chubbuck		Average of 8 dates	10590	9395	10590	55	10535	10645	42.8	-106.3	1775	-33.3	-33.1	-33.6	0.5	Bison	antiquus	2	155	103.2	40	43	54	59
Olsen-Chubbuck		Average of 8 dates	10590	9395	10590	55	10535	10645	42.8	-106.3	1775	-33.3	-33.1	-33.6	0.5	Bison	antiquus	2	155	103.2	39	41	54	60
Olsen-Chubbuck		Average of 8 dates	10590	9395	10590	55	10535	10645	42.8	-106.3	1775	-33.3	-33.1	-33.6	0.5	Bison	antiquus	2		104.1	38	43
Olsen-Chubbuck		Average of 8 dates	10590	9395	10590	55	10535	10645	42.8	-106.3	1775	-33.3	-33.1	-33.6	0.5	Bison	antiquus	2	156	104.3	40	42	53	61
Olsen-Chubbuck		Average of 8 dates	10590	9395	10590	55	10535	10645	42.8	-106.3	1775	-33.3	-33.1	-33.6	0.5	Bison	antiquus	2	157	102.4	39	45	54	60
Olsen-Chubbuck		Average of 8 dates	10590	9395	10590	55	10535	10645	42.8	-106.3	1775	-33.3	-33.1	-33.6	0.5	Bison	antiquus	2	156	101.9	40	44	55	62
Olsen-Chubbuck		Average of 8 dates	10590	9395	10590	55	10535	10645	42.8	-106.3	1775	-33.3	-33.1	-33.6	0.5	Bison	antiquus	2	157	102.7	39	40	50	60
Olsen-Chubbuck		Average of 8 dates	10590	9395	10590	55	10535	10645	42.8	-106.3	1775	-33.3	-33.1	-33.6	0.5	Bison	antiquus	2	153	100.2	37		52	58
Olsen-Chubbuck		Average of 8 dates	10590	9395	10590	55	10535	10645	42.8	-106.3	1775	-33.3	-33.1	-33.6	0.5	Bison	antiquus	2	152		41	44	53	63
Olsen-Chubbuck		Average of 8 dates	10590	9395	10590	55	10535	10645	42.8	-106.3	1775	-33.3	-33.1	-33.6	0.5	Bison	antiquus	2	158	99.4	39	42	56	64
Olsen-Chubbuck		Average of 8 dates	10590	9395	10590	55	10535	10645	42.8	-106.3	1775	-33.3	-33.1	-33.6	0.5	Bison	antiquus	2	151	99.5	39	40	50	62
Olsen-Chubbuck		Average of 8 dates	10590	9395	10590	55	10535	10645	42.8	-106.3	1775	-33.3	-33.1	-33.6	0.5	Bison	antiquus	2	158	105.1	40	43	55	62
Olsen-Chubbuck		Average of 8 dates	10590	9395	10590	55	10535	10645	42.8	-106.3	1775	-33.3	-33.1	-33.6	0.5	Bison	antiquus	2	160	105.2	43	44	54	65
Olsen-Chubbuck		Average of 8 dates	10590	9395	10590	55	10535	10645	42.8	-106.3	1775	-33.3	-33.1	-33.6	0.5	Bison	antiquus	2	161	104.6	45	45	58	68
Olsen-Chubbuck		Average of 8 dates	10590	9395	10590	55	10535	10645	42.8	-106.3	1775	-33.3	-33.1	-33.6	0.5	Bison	antiquus	2	153				49	60
Olsen-Chubbuck		Average of 8 dates	10590	9395	10590	55	10535	10645	42.8	-106.3	1775	-33.3	-33.1	-33.6	0.5	Bison	antiquus	2	162	105.3	40	47	55	65
Olsen-Chubbuck		Average of 8 dates	10590	9395	10590	55	10535	10645	38.7	-102.5	1315	-33.3	-33.1	-33.6	0.5	Bison	antiquus	2	162	105.6		46	57	64
Olsen-Chubbuck		Average of 8 dates	10590	9395	10590	55	10535	10645	38.7	-102.5	1315	-33.3	-33.1	-33.6	0.5	Bison	antiquus	2	150	98.5	40	43	53	62
Olsen-Chubbuck		Average of 8 dates	10590	9395	10590	55	10535	10645	38.7	-102.5	1315	-33.3	-33.1	-33.6	0.5	Bison	antiquus	2	153	98	39	41	52	62
Olsen-Chubbuck		Average of 8 dates	10590	9395	10590	55	10535	10645	38.7	-102.5	1315	-33.3	-33.1	-33.6	0.5	Bison	antiquus	2		97.8	39	42
Olsen-Chubbuck		Average of 8 dates	10590	9395	10590	55	10535	10645	38.7	-102.5	1315	-33.3	-33.1	-33.6	0.5	Bison	antiquus	2	153	99.4	38	42	50	57
Olsen-Chubbuck		Average of 8 dates	10590	9395	10590	55	10535	10645	38.7	-102.5	1315	-33.3	-33.1	-33.6	0.5	Bison	antiquus	2	148	99.2	39	41	53	62
Olsen-Chubbuck		Average of 8 dates	10590	9395	10590	55	10535	10645	38.7	-102.5	1315	-33.3	-33.1	-33.6	0.5	Bison	antiquus	2	146	94.6	38	40	51	59
Olsen-Chubbuck		Average of 8 dates	10590	9395	10590	55	10535	10645	38.7	-102.5	1315	-33.3	-33.1	-33.6	0.5	Bison	antiquus	2		93.5	38	40
Olsen-Chubbuck		Average of 8 dates	10590	9395	10590	55	10535	10645	38.7	-102.5	1315	-33.3	-33.1	-33.6	0.5	Bison	antiquus	2	149	96.1	41	40	49	62
Olsen-Chubbuck		Average of 8 dates	10590	9395	10590	55	10535	10645	38.7	-102.5	1315	-33.3	-33.1	-33.6	0.5	Bison	antiquus	2	152.3	101.3	38	42	49	59
Olsen-Chubbuck		Average of 8 dates	10590	9395	10590	55	10535	10645	38.7	-102.5	1315	-33.3	-33.1	-33.6	0.5	Bison	antiquus	2		101.2	40	43
Olsen-Chubbuck		Average of 8 dates	10590	9395	10590	55	10535	10645	38.7	-102.5	1315	-33.3	-33.1	-33.6	0.5	Bison	antiquus	2	175	115	49	52	65	71
Olsen-Chubbuck		Average of 8 dates	10590	9395	10590	55	10535	10645	38.7	-102.5	1315	-33.3	-33.1	-33.6	0.5	Bison	antiquus	2	165	107.3	45	50	61	70
Olsen-Chubbuck		Average of 8 dates	10590	9395	10590	55	10535	10645	38.7	-102.5	1315	-33.3	-33.1	-33.6	0.5	Bison	antiquus	2	166	108.9	45	46	59	65
Olsen-Chubbuck		Average of 8 dates	10590	9395	10590	55	10535	10645	38.7	-102.5	1315	-33.3	-33.1	-33.6	0.5	Bison	antiquus	2	165	108.9	41	42	55	64
Olsen-Chubbuck		Average of 8 dates	10590	9395	10590	55	10535	10645	38.7	-102.5	1315	-33.3	-33.1	-33.6	0.5	Bison	antiquus	2	167	108	43	44	58	67
Olsen-Chubbuck		Average of 8 dates	10590	9395	10590	55	10535	10645	38.7	-102.5	1315	-33.3	-33.1	-33.6	0.5	Bison	antiquus	2	165	108.1	45	46	58	68
Hudson Meng	120-62	Average of 3 dates	10615	9418	10615	55	10560	10670	42.8	-103.6	1263	-33.4	-33.2	-33.8	0.6	Bison	antiquus	2		113.6	41	45	60	65
Hudson Meng	121-1	Average of 3 dates	10615	9418	10615	55	10560	10670	42.8	-103.6	1263	-33.4	-33.2	-33.8	0.6	Bison	antiquus	2	150				45	58
Hudson Meng	138-86	Average of 3 dates	10615	9418	10615	55	10560	10670	42.8	-103.6	1263	-33.4	-33.2	-33.8	0.6	Bison	antiquus	2	154	99.3
Hudson Meng	151-27	Average of 3 dates	10615	9418	10615	55	10560	10670	42.8	-103.6	1263	-33.4	-33.2	-33.8	0.6	Bison	antiquus	2	143	93.4				59
Hudson Meng	157-16	Average of 3 dates	10615	9418	10615	55	10560	10670	42.8	-103.6	1263	-33.4	-33.2	-33.8	0.6	Bison	antiquus	2	185	122.2				72
Hudson Meng	157-62	Average of 3 dates	10615	9418	10615	55	10560	10670	42.8	-103.6	1263	-33.4	-33.2	-33.8	0.6	Bison	antiquus	2	184	125.4
Hudson Meng	157-78	Average of 3 dates	10615	9418	10615	55	10560	10670	42.8	-103.6	1263	-33.4	-33.2	-33.8	0.6	Bison	antiquus	2	168	112.2	44	46	59	71
Hudson Meng	174-52	Average of 3 dates	10615	9418	10615	55	10560	10670	42.8	-103.6	1263	-33.4	-33.2	-33.8	0.6	Bison	antiquus	2	152	98.4	37	41
Hudson Meng	194-17A	Average of 3 dates	10615	9418	10615	55	10560	10670	42.8	-103.6	1263	-33.4	-33.2	-33.8	0.6	Bison	antiquus	2	153	102.4	36		52	63
Hudson Meng	194-20A	Average of 3 dates	10615	9418	10615	55	10560	10670	42.8	-103.6	1263	-33.4	-33.2	-33.8	0.6	Bison	antiquus	2	157	103.1	40	41		61
Hudson Meng	198-21C	Average of 3 dates	10615	9418	10615	55	10560	10670	42.8	-103.6	1263	-33.4	-33.2	-33.8	0.6	Bison	antiquus	2	139	89.1			45	56
Hudson Meng	209-29	Average of 3 dates	10615	9418	10615	55	10560	10670	42.8	-103.6	1263	-33.4	-33.2	-33.8	0.6	Bison	antiquus	2	158	107.2	40	41	57	63
Hudson Meng	211-31E	Average of 3 dates	10615	9418	10615	55	10560	10670	42.8	-103.6	1263	-33.4	-33.2	-33.8	0.6	Bison	antiquus	2	159	105.1	39	40	56	64
Hudson Meng	223-23D	Average of 3 dates	10615	9418	10615	55	10560	10670	42.8	-103.6	1263	-33.4	-33.2	-33.8	0.6	Bison	antiquus	2		98.7	36	38
Hudson Meng	224-38	Average of 3 dates	10615	9418	10615	55	10560	10670	42.8	-103.6	1263	-33.4	-33.2	-33.8	0.6	Bison	antiquus	2	154	97.1	39	39	52	62
Hudson Meng	239-4	Average of 3 dates	10615	9418	10615	55	10560	10670	42.8	-103.6	1263	-33.4	-33.2	-33.8	0.6	Bison	antiquus	2	146	96.6	38	38	51	58
Hudson Meng	34-13	Average of 3 dates	10615	9418	10615	55	10560	10670	42.8	-103.6	1263	-33.4	-33.2	-33.8	0.6	Bison	antiquus	2	151	97.9	38	40	49	63
Hudson Meng	348-62	Average of 3 dates	10615	9418	10615	55	10560	10670	42.8	-103.6	1263	-33.4	-33.2	-33.8	0.6	Bison	antiquus	2	159	105.1	39	40	56	64
Hudson Meng	35-23	Average of 3 dates	10615	9418	10615	55	10560	10670	42.8	-103.6	1263	-33.4	-33.2	-33.8	0.6	Bison	antiquus	2	147	95.2	38	37	50	62
Hudson Meng	35-38	Average of 3 dates	10615	9418	10615	55	10560	10670	42.8	-103.6	1263	-33.4	-33.2	-33.8	0.6	Bison	antiquus	2	149	95.8	35	38	49	60
Hudson Meng	363-31	Average of 3 dates	10615	9418	10615	55	10560	10670	42.8	-103.6	1263	-33.4	-33.2	-33.8	0.6	Bison	antiquus	2	167	110.3	46	46	55	69
Hudson Meng	364-32	Average of 3 dates	10615	9418	10615	55	10560	10670	42.8	-103.6	1263	-33.4	-33.2	-33.8	0.6	Bison	antiquus	2	145	94.1	37	39	51	57
Hudson Meng	36-49	Average of 3 dates	10615	9418	10615	55	10560	10670	42.8	-103.6	1263	-33.4	-33.2	-33.8	0.6	Bison	antiquus	2	145	95.3	38		50	59
Hudson Meng	396-24	Average of 3 dates	10615	9418	10615	55	10560	10670	42.8	-103.6	1263	-33.4	-33.2	-33.8	0.6	Bison	antiquus	2	148	95.7	37	41	52	60
Hudson Meng	409-3	Average of 3 dates	10615	9418	10615	55	10560	10670	42.8	-103.6	1263	-33.4	-33.2	-33.8	0.6	Bison	antiquus	2	151	101.1	36	40	48	60
Hudson Meng	416-2	Average of 3 dates	10615	9418	10615	55	10560	10670	42.8	-103.6	1263	-33.4	-33.2	-33.8	0.6	Bison	antiquus	2	177	118.9	46	50	61	67
Hudson Meng	422-1	Average of 3 dates	10615	9418	10615	55	10560	10670	42.8	-103.6	1263	-33.4	-33.2	-33.8	0.6	Bison	antiquus	2	149	97	38	40	50	60
Hudson Meng	426-27	Average of 3 dates	10615	9418	10615	55	10560	10670	42.8	-103.6	1263	-33.4	-33.2	-33.8	0.6	Bison	antiquus	2	149	97.8		40	50	61
Hudson Meng	426-5	Average of 3 dates	10615	9418	10615	55	10560	10670	42.8	-103.6	1263	-33.4	-33.2	-33.8	0.6	Bison	antiquus	2		102.2	39	41
Hudson Meng	444-23	Average of 3 dates	10615	9418	10615	55	10560	10670	42.8	-103.6	1263	-33.4	-33.2	-33.8	0.6	Bison	antiquus	2	155	103		41	50	61
Hudson Meng	444-24	Average of 3 dates	10615	9418	10615	55	10560	10670	42.8	-103.6	1263	-33.4	-33.2	-33.8	0.6	Bison	antiquus	2	158	104.3	38	41	51	62
Hudson Meng	471-16	Average of 3 dates	10615	9418	10615	55	10560	10670	42.8	-103.6	1263	-33.4	-33.2	-33.8	0.6	Bison	antiquus	2	154	101.4	38	41	54	61
Hudson Meng	476-29	Average of 3 dates	10615	9418	10615	55	10560	10670	42.8	-103.6	1263	-33.4	-33.2	-33.8	0.6	Bison	antiquus	2	146	93.3
Hudson Meng	479-79	Average of 3 dates	10615	9418	10615	55	10560	10670	42.8	-103.6	1263	-33.4	-33.2	-33.8	0.6	Bison	antiquus	2	150	97.1			49
Hudson Meng	514-27	Average of 3 dates	10615	9418	10615	55	10560	10670	42.8	-103.6	1263	-33.4	-33.2	-33.8	0.6	Bison	antiquus	2		99.4		41	50	58
Hudson Meng	529-35A	Average of 3 dates	10615	9418	10615	55	10560	10670	42.8	-103.6	1263	-33.4	-33.2	-33.8	0.6	Bison	antiquus	2	154	98.9	36		52	57
Hudson Meng	543-17	Average of 3 dates	10615	9418	10615	55	10560	10670	42.8	-103.6	1263	-33.4	-33.2	-33.8	0.6	Bison	antiquus	2	152	100.1	38	39	52	60
Hudson Meng	543-26	Average of 3 dates	10615	9418	10615	55	10560	10670	42.8	-103.6	1263	-33.4	-33.2	-33.8	0.6	Bison	antiquus	2	163	104.8	40	43	52	65
Hudson Meng	544-1	Average of 3 dates	10615	9418	10615	55	10560	10670	42.8	-103.6	1263	-33.4	-33.2	-33.8	0.6	Bison	antiquus	2	152	100.6	40	40	53	61
Hudson Meng	550-6A	Average of 3 dates	10615	9418	10615	55	10560	10670	42.8	-103.6	1263	-33.4	-33.2	-33.8	0.6	Bison	antiquus	2	153	101.5	37	40	51	60
Hudson Meng	559-22	Average of 3 dates	10615	9418	10615	55	10560	10670	42.8	-103.6	1263	-33.4	-33.2	-33.8	0.6	Bison	antiquus	2	158	103.7	40	42	51	60
Hudson Meng	720-27	Average of 3 dates	10615	9418	10615	55	10560	10670	42.8	-103.6	1263	-33.4	-33.2	-33.8	0.6	Bison	antiquus	2		97.2	37	36
Hudson Meng	76-7	Average of 3 dates	10615	9418	10615	55	10560	10670	42.8	-103.6	1263	-33.4	-33.2	-33.8	0.6	Bison	antiquus	2	154	101.9				59
Hudson Meng	C14	Average of 3 dates	10615	9418	10615	55	10560	10670	42.8	-103.6	1263	-33.4	-33.2	-33.8	0.6	Bison	antiquus	2	161	105.2	40	40	53	63
Hudson Meng	NP	Average of 3 dates	10615	9418	10615	55	10560	10670	42.8	-103.6	1263	-33.4	-33.2	-33.8	0.6	Bison	antiquus	2		96.1	45	48
Rex Rodgers	1999.27.35.81.531		10645	9391	10645	53	10592	10698	42	-109.3	2082	-33.6	-33.3	-33.9	0.7	Bison	antiquus	2	170	114	44		55
Rex Rodgers	1999.27.35.82.556		10645	9391	10645	53	10592	10698	42	-109.3	2082	-33.6	-33.3	-33.9	0.7	Bison	antiquus	2	175	120		50	57.5	71
Rex Rodgers	1999.27.35.83.569		10645	9391	10645	53	10592	10698	42	-109.3	2082	-33.6	-33.3	-33.9	0.7	Bison	antiquus	2	176	119	50	52	59	72
Frazier	A2042.542	average of 2 dates	10870	9600	10870	48	10822	10918	38.7	-102.5	1315	-35	-34.8	-35.1	0.3	Bison	antiquus	2	161	109.9
Frazier	A2042.543	average of 2 dates	10870	9600	10870	48	10822	10918	38.7	-102.5	1315	-35	-34.8	-35.1	0.3	Bison	antiquus	2	155	102.3			53
Frazier	A2042.553	average of 2 dates	10870	9600	10870	48	10822	10918	38.7	-102.5	1315	-35	-34.8	-35.1	0.3	Bison	antiquus	2	154	103.2			52
Frazier	A2042.554	average of 2 dates	10870	9600	10870	48	10822	10918	38.7	-102.5	1315	-35	-34.8	-35.1	0.3	Bison	antiquus	2	170	111.7			63
Frazier	A2042.562	average of 2 dates	10870	9600	10870	48	10822	10918	38.7	-102.5	1315	-35	-34.8	-35.1	0.3	Bison	antiquus	2	152	101.7			47
Frazier	A2042.563	average of 2 dates	10870	9600	10870	48	10822	10918	38.7	-102.5	1315	-35	-34.8	-35.1	0.3	Bison	antiquus	2	154	101.1
Frazier	A2042.565	average of 2 dates	10870	9600	10870	48	10822	10918	38.7	-102.5	1315	-35	-34.8	-35.1	0.3	Bison	antiquus	2	154	103.6			54
Frazier	A2042.569	average of 2 dates	10870	9600	10870	48	10822	10918	38.7	-102.5	1315	-35	-34.8	-35.1	0.3	Bison	antiquus	2	153	102.2			51
Frazier	A2042.578	average of 2 dates	10870	9600	10870	48	10822	10918	38.7	-102.5	1315	-35	-34.8	-35.1	0.3	Bison	antiquus	2	184	122.7			61
Frazier	A2042.594	average of 2 dates	10870	9600	10870	48	10822	10918	38.7	-102.5	1315	-35	-34.8	-35.1	0.3	Bison	antiquus	2	164	108.5			60
Frazier	A2042.601	average of 2 dates	10870	9600	10870	48	10822	10918	38.7	-102.5	1315	-35	-34.8	-35.1	0.3	Bison	antiquus	2	152	108			53
Frazier	A2042.613	average of 2 dates	10870	9600	10870	48	10822	10918	38.7	-102.5	1315	-35	-34.8	-35.1	0.3	Bison	antiquus	2	160	107.4			54
Scottsbluff	10-6-32-SP	average of 2 dates	11265	9905	11265	48	11217	11313	38.7	-102.5	1315	-35.5	-35.4	-36.4	1.1	Bison	antiquus	2	163	106.2	44	44	52	65
Scottsbluff	10-6-32-SP	average of 2 dates	11265	9905	11265	48	11217	11313	38.7	-102.5	1315	-35.5	-35.4	-36.4	1.1	Bison	antiquus	2	157	104.2	37	42
Scottsbluff	10-6-32-SP	average of 2 dates	11265	9905	11265	48	11217	11313	38.7	-102.5	1315	-35.5	-35.4	-36.4	1.1	Bison	antiquus	2	152	103.4	38.5	42	47	55
Scottsbluff	10-6-32-SP	average of 2 dates	11265	9905	11265	48	11217	11313	38.7	-102.5	1315	-35.5	-35.4	-36.4	1.1	Bison	antiquus	2	162	106.3	42	46	54	64
Scottsbluff	10-6-32-SP	average of 2 dates	11265	9905	11265	48	11217	11313	38.7	-102.5	1315	-35.5	-35.4	-36.4	1.1	Bison	antiquus	2	157		40	43	49	64
Scottsbluff	10-6-32-SP	average of 2 dates	11265	9905	11265	48	11217	11313	38.7	-102.5	1315	-35.5	-35.4	-36.4	1.1	Bison	antiquus	2	161	106.4	39	46	51	59
Scottsbluff	10-6-32-SP	average of 2 dates	11265	9905	11265	48	11217	11313	38.7	-102.5	1315	-35.5	-35.4	-36.4	1.1	Bison	antiquus	2		101.3	37	43
Scottsbluff	10-6-32-SP	average of 2 dates	11265	9905	11265	48	11217	11313	38.7	-102.5	1315	-35.5	-35.4	-36.4	1.1	Bison	antiquus	2	155	100.2	41	43	51	62
Scottsbluff	10-6-32-SP	average of 2 dates	11265	9905	11265	48	11217	11313	38.7	-102.5	1315	-35.5	-35.4	-36.4	1.1	Bison	antiquus	2	153	99.9	40	42	51	58
Scottsbluff	10-6-32-SP	average of 2 dates	11265	9905	11265	48	11217	11313	38.7	-102.5	1315	-35.5	-35.4	-36.4	1.1	Bison	antiquus	2	153	102	38	43	52	61
Scottsbluff	10-6-32-SP	average of 2 dates	11265	9905	11265	48	11217	11313	38.7	-102.5	1315	-35.5	-35.4	-36.4	1.1	Bison	antiquus	2	157	103.3	40	44	51	60
Scottsbluff	10-6-32-SP	average of 2 dates	11265	9905	11265	48	11217	11313	38.7	-102.5	1315	-35.5	-35.4	-36.4	1.1	Bison	antiquus	2	156	102.9	42	45	50	60
Scottsbluff	10-6-32-SP	average of 2 dates	11265	9905	11265	48	11217	11313	38.7	-102.5	1315	-35.5	-35.4	-36.4	1.1	Bison	antiquus	2	154	102	38	44	53	64
Scottsbluff	10-6-32-SP	average of 2 dates	11265	9905	11265	48	11217	11313	38.7	-102.5	1315	-35.5	-35.4	-36.4	1.1	Bison	antiquus	2		112.4	48	54
Scottsbluff	10-6-32-SP	average of 2 dates	11265	9905	11265	48	11217	11313	38.7	-102.5	1315	-35.5	-35.4	-36.4	1.1	Bison	antiquus	2	180	116.8	47	54	62	72
Scottsbluff	10-6-32-SP	average of 2 dates	11265	9905	11265	48	11217	11313	38.7	-102.5	1315	-35.5	-35.4	-36.4	1.1	Bison	antiquus	2		113.9	47	50
Scottsbluff	10-6-32-SP	average of 2 dates	11265	9905	11265	48	11217	11313	38.7	-102.5	1315	-35.5	-35.4	-36.4	1.1	Bison	antiquus	2		114.7	44	49
Milnesand	1146-51-BD	Estimate	11395	10000	11395	42	11353	11437	38.7	-102.5	1315	-39.4	-37.8	-38.8	1	Bison	antiquus	2		105	40	46
Milnesand	1146-51-BI	Estimate	11395	10000	11395	42	11353	11437	38.7	-102.5	1315	-39.4	-37.8	-38.8	1	Bison	antiquus	2		100	40	45
Milnesand	1146-53BL	Estimate	11395	10000	11395	42	11353	11437	38.7	-102.5	1315	-39.4	-37.8	-38.8	1	Bison	antiquus	2	150	96	40	40	56	60
Casper Site	162	average of 2 dates	11455	10016	11455	38	11417	11493	38.7	-102.5	1315	-38.8	-39.5	-37.3	2.1	Bison	antiquus	2	154		40	42	52	60
Casper Site	511	average of 2 dates	11455	10016	11455	38	11417	11493	38.7	-102.5	1315	-38.8	-39.5	-37.3	2.1	Bison	antiquus	2	171		43	46	61	64
Casper Site	525	average of 2 dates	11455	10016	11455	38	11417	11493	38.7	-102.5	1315	-38.8	-39.5	-37.3	2.1	Bison	antiquus	2	153		42	45	55	63
Casper Site	702	average of 2 dates	11455	10016	11455	38	11417	11493	38.7	-102.5	1315	-38.8	-39.5	-37.3	2.1	Bison	antiquus	2	172		47	46	60	66
Casper Site	766	average of 2 dates	11455	10016	11455	38	11417	11493	38.7	-102.5	1315	-38.8	-39.5	-37.3	2.1	Bison	antiquus	2	158		43	43	53	64
Casper Site	767	average of 2 dates	11455	10016	11455	38	11417	11493	38.7	-102.5	1315	-38.8	-39.5	-37.3	2.1	Bison	antiquus	2	160		40	43	52	64
Casper Site	768	average of 2 dates	11455	10016	11455	38	11417	11493	38.7	-102.5	1315	-38.8	-39.5	-37.3	2.1	Bison	antiquus	2	153		41	42	52	63
Casper Site	3055	average of 2 dates	11455	10016	11455	38	11417	11493	38.7	-102.5	1315	-38.8	-39.5	-37.3	2.1	Bison	antiquus	2	152		38	40	52	60
Casper Site	3071	average of 2 dates	11455	10016	11455	38	11417	11493	38.7	-102.5	1315	-38.8	-39.5	-37.3	2.1	Bison	antiquus	2	165		41	43	56	62
Casper Site	3077	average of 2 dates	11455	10016	11455	38	11417	11493	38.7	-102.5	1315	-38.8	-39.5	-37.3	2.1	Bison	antiquus	2	150		40	42	53	61
Casper Site	3078	average of 2 dates	11455	10016	11455	38	11417	11493	38.7	-102.5	1315	-38.8	-39.5	-37.3	2.1	Bison	antiquus	2	126	72.4	33	33	45	56
Casper Site	4064	average of 2 dates	11455	10016	11455	38	11417	11493	38.7	-102.5	1315	-38.8	-39.5	-37.3	2.1	Bison	antiquus	2	153		39	40	51	58
Casper Site	4207	average of 2 dates	11455	10016	11455	38	11417	11493	38.7	-102.5	1315	-38.8	-39.5	-37.3	2.1	Bison	antiquus	2	159		42	42	56	61
Casper Site	4209	average of 2 dates	11455	10016	11455	38	11417	11493	38.7	-102.5	1315	-38.8	-39.5	-37.3	2.1	Bison	antiquus	2	174		46	47	63	68
Casper Site	4210	average of 2 dates	11455	10016	11455	38	11417	11493	38.7	-102.5	1315	-38.8	-39.5	-37.3	2.1	Bison	antiquus	2	158		42	44	57	63
Casper Site	4227	average of 2 dates	11455	10016	11455	38	11417	11493	38.7	-102.5	1315	-38.8	-39.5	-37.3	2.1	Bison	antiquus	2	160		41	40	52	63
Casper Site	4448	average of 2 dates	11455	10016	11455	38	11417	11493	38.7	-102.5	1315	-38.8	-39.5	-37.3	2.1	Bison	antiquus	2	180	116.4	48	46	59	67
Casper Site	4458	average of 2 dates	11455	10016	11455	38	11417	11493	38.7	-102.5	1315	-38.8	-39.5	-37.3	2.1	Bison	antiquus	2	160		42		53	62
Casper Site	4462	average of 2 dates	11455	10016	11455	38	11417	11493	38.7	-102.5	1315	-38.8	-39.5	-37.3	2.1	Bison	antiquus	2	154		41	41	50	60
Casper Site	4463	average of 2 dates	11455	10016	11455	38	11417	11493	38.7	-102.5	1315	-38.8	-39.5	-37.3	2.1	Bison	antiquus	2	157		38	36	54	63
Casper Site	4891	average of 2 dates	11455	10016	11455	38	11417	11493	38.7	-102.5	1315	-38.8	-39.5	-37.3	2.1	Bison	antiquus	2	150			43	53	62
Casper Site	5093	average of 2 dates	11455	10016	11455	38	11417	11493	38.7	-102.5	1315	-38.8	-39.5	-37.3	2.1	Bison	antiquus	2	161		43	42.3	54	65
Casper Site	5269	average of 2 dates	11455	10016	11455	38	11417	11493	38.7	-102.5	1315	-38.8	-39.5	-37.3	2.1	Bison	antiquus	2	158		40	43	53	60
Casper Site	5297	average of 2 dates	11455	10016	11455	38	11417	11493	38.7	-102.5	1315	-38.8	-39.5	-37.3	2.1	Bison	antiquus	2	152		41	45	54	63
Casper Site	5458	average of 2 dates	11455	10016	11455	38	11417	11493	38.7	-102.5	1315	-38.8	-39.5	-37.3	2.1	Bison	antiquus	2	161		40	43	54	59
Casper Site	5480	average of 2 dates	11455	10016	11455	38	11417	11493	38.7	-102.5	1315	-38.8	-39.5	-37.3	2.1	Bison	antiquus	2	179	114	48	47	59	70
Casper Site	5522	average of 2 dates	11455	10016	11455	38	11417	11493	38.7	-102.5	1315	-38.8	-39.5	-37.3	2.1	Bison	antiquus	2	164		42	43	54	65
Casper Site	5589	average of 2 dates	11455	10016	11455	38	11417	11493	38.7	-102.5	1315	-38.8	-39.5	-37.3	2.1	Bison	antiquus	2	176		47		64	70
Casper Site	5654	average of 2 dates	11455	10016	11455	38	11417	11493	38.7	-102.5	1315	-38.8	-39.5	-37.3	2.1	Bison	antiquus	2	154		38	39	51	56
Casper Site	5655	average of 2 dates	11455	10016	11455	38	11417	11493	38.7	-102.5	1315	-38.8	-39.5	-37.3	2.1	Bison	antiquus	2	166		43	48	56	58
Casper Site	5879	average of 2 dates	11455	10016	11455	38	11417	11493	38.7	-102.5	1315	-38.8	-39.5	-37.3	2.1	Bison	antiquus	2	158		43	42	52	62
Casper Site	6026	average of 2 dates	11455	10016	11455	38	11417	11493	38.7	-102.5	1315	-38.8	-39.5	-37.3	2.1	Bison	antiquus	2	158		41	41	54	61
Casper Site	6028	average of 2 dates	11455	10016	11455	38	11417	11493	38.7	-102.5	1315	-38.8	-39.5	-37.3	2.1	Bison	antiquus	2	170		47	50	60	67
Casper Site	6029	average of 2 dates	11455	10016	11455	38	11417	11493	38.7	-102.5	1315	-38.8	-39.5	-37.3	2.1	Bison	antiquus	2	163		40	42	58	66
Casper Site	6034	average of 2 dates	11455	10016	11455	38	11417	11493	38.7	-102.5	1315	-38.8	-39.5	-37.3	2.1	Bison	antiquus	2	158		41	48	56	63
Casper Site	6035	average of 2 dates	11455	10016	11455	38	11417	11493	38.7	-102.5	1315	-38.8	-39.5	-37.3	2.1	Bison	antiquus	2	165		42	42	56	60
Casper Site	6043	average of 2 dates	11455	10016	11455	38	11417	11493	38.7	-102.5	1315	-38.8	-39.5	-37.3	2.1	Bison	antiquus	2	151		39	38	51
Casper Site	6045	average of 2 dates	11455	10016	11455	38	11417	11493	38.7	-102.5	1315	-38.8	-39.5	-37.3	2.1	Bison	antiquus	2	155	103.6	40	42	50	59
Casper Site	6048	average of 2 dates	11455	10016	11455	38	11417	11493	38.7	-102.5	1315	-38.8	-39.5	-37.3	2.1	Bison	antiquus	2	160		44	40	52	62
Casper Site	6049	average of 2 dates	11455	10016	11455	38	11417	11493	38.7	-102.5	1315	-38.8	-39.5	-37.3	2.1	Bison	antiquus	2	151		39	39	51	60
Casper Site	6056	average of 2 dates	11455	10016	11455	38	11417	11493	38.7	-102.5	1315	-38.8	-39.5	-37.3	2.1	Bison	antiquus	2	157		43	41	54	62
Casper Site	6059	average of 2 dates	11455	10016	11455	38	11417	11493	38.7	-102.5	1315	-38.8	-39.5	-37.3	2.1	Bison	antiquus	2	160		40	42	54	59
Casper Site	6060	average of 2 dates	11455	10016	11455	38	11417	11493	38.7	-102.5	1315	-38.8	-39.5	-37.3	2.1	Bison	antiquus	2	164		46	45	57	69
Casper Site	6061	average of 2 dates	11455	10016	11455	38	11417	11493	38.7	-102.5	1315	-38.8	-39.5	-37.3	2.1	Bison	antiquus	2	152		40	43	53	64
Casper Site	7220	average of 2 dates	11455	10016	11455	38	11417	11493	38.7	-102.5	1315	-38.8	-39.5	-37.3	2.1	Bison	antiquus	2	160		41	42	56	63
Bonfire Shelter-Bonebed 2	43753	average of 4 dates	11670	10081	11670	49	11621	11719	29.8	-101.6	399	-42.4	-36.6	-44.3	7.7	Bison	antiquus	2	173	113.9	43	50	63	69
Bonfire Shelter-Bonebed 2	43764	average of 4 dates	11670	10081	11670	49	11621	11719	29.8	-101.6	399	-42.4	-36.6	-44.3	7.7	Bison	antiquus	2	166		40	48	55
Agate Basin-Agate Basin	458		12395	10430	12395	32	12363	12427	43.4	-104.1	1215	-47.4	-47.4	-47.7	0.3	Bison	antiquus	2	152		41	43	52	61
Agate Basin-Agate Basin	460		12395	10430	12395	32	12363	12427	43.4	-104.1	1215	-47.4	-47.4	-47.7	0.3	Bison	antiquus	2	167			45	52	67
Agate Basin-Agate Basin	465		12395	10430	12395	32	12363	12427	43.4	-104.1	1215	-47.4	-47.4	-47.7	0.3	Bison	antiquus	2	165		42	48	55	67
Agate Basin-Agate Basin	2606		12395	10430	12395	32	12363	12427	43.4	-104.1	1215	-47.4	-47.4	-47.7	0.3	Bison	antiquus	2	148				54	63
Agate Basin-Agate Basin	2770		12395	10430	12395	32	12363	12427	43.4	-104.1	1215	-47.4	-47.4	-47.7	0.3	Bison	antiquus	2	156
Agate Basin-Agate Basin	2785		12395	10430	12395	32	12363	12427	43.4	-104.1	1215	-47.4	-47.4	-47.7	0.3	Bison	antiquus	2	162		41	43	55	64
Agate Basin-Agate Basin	2789		12395	10430	12395	32	12363	12427	43.4	-104.1	1215	-47.4	-47.4	-47.7	0.3	Bison	antiquus	2	170		49	49	62	69
Agate Basin-Agate Basin	2790		12395	10430	12395	32	12363	12427	43.4	-104.1	1215	-47.4	-47.4	-47.7	0.3	Bison	antiquus	2	154				50	64
Agate Basin-Agate Basin	2791		12395	10430	12395	32	12363	12427	43.4	-104.1	1215	-47.4	-47.4	-47.7	0.3	Bison	antiquus	2	152		38	40	49	58
Agate Basin-Agate Basin	2794		12395	10430	12395	32	12363	12427	43.4	-104.1	1215	-47.4	-47.4	-47.7	0.3	Bison	antiquus	2	159			41		60
Agate Basin-Agate Basin	2908		12395	10430	12395	32	12363	12427	43.4	-104.1	1215	-47.4	-47.4	-47.7	0.3	Bison	antiquus	2	186			53	65	75
Agate Basin-Agate Basin	3110		12395	10430	12395	32	12363	12427	43.4	-104.1	1215	-47.4	-47.4	-47.7	0.3	Bison	antiquus	2	162				55	62
Agate Basin-Agate Basin	4051		12395	10430	12395	32	12363	12427	43.4	-104.1	1215	-47.4	-47.4	-47.7	0.3	Bison	antiquus	2	156				54	62
Agate Basin-Agate Basin	5538		12395	10430	12395	32	12363	12427	43.4	-104.1	1215	-47.4	-47.4	-47.7	0.3	Bison	antiquus	2	167			44	56	66
Agate Basin-Agate Basin	6240		12395	10430	12395	32	12363	12427	43.4	-104.1	1215	-47.4	-47.4	-47.7	0.3	Bison	antiquus	2	166		43	43		66
Agate Basin-Agate Basin	6346		12395	10430	12395	32	12363	12427	43.4	-104.1	1215	-47.4	-47.4	-47.7	0.3	Bison	antiquus	2	164				53	58
Agate Basin-Agate Basin	6554		12395	10430	12395	32	12363	12427	43.4	-104.1	1215	-47.4	-47.4	-47.7	0.3	Bison	antiquus	2	163			44	54	69
Agate Basin-Agate Basin	6810		12395	10430	12395	32	12363	12427	43.4	-104.1	1215	-47.4	-47.4	-47.7	0.3	Bison	antiquus	2	156		41	42		65
Agate Basin-Agate Basin	6833		12395	10430	12395	32	12363	12427	43.4	-104.1	1215	-47.4	-47.4	-47.7	0.3	Bison	antiquus	2	160			42	54	63
Agate Basin-Agate Basin	7921		12395	10430	12395	32	12363	12427	43.4	-104.1	1215	-47.4	-47.4	-47.7	0.3	Bison	antiquus	2	161				54	64
Agate Basin-Agate Basin	7924		12395	10430	12395	32	12363	12427	43.4	-104.1	1215	-47.4	-47.4	-47.7	0.3	Bison	antiquus	2	159				53	62
Agate Basin-Agate Basin	7927		12395	10430	12395	32	12363	12427	43.4	-104.1	1215	-47.4	-47.4	-47.7	0.3	Bison	antiquus	2	156				54	61
Agate Basin-Hell Gap	3458		12400	10445	12400	34	12366	12434	42.4	-104.6	1215	-47.4	-47.4	-47.7	0.3	Bison	antiquus	2	162		42	41	55	67
Agate Basin-Hell Gap	4049		12400	10445	12400	34	12366	12434	42.4	-104.6	1215	-47.4	-47.4	-47.7	0.3	Bison	antiquus	2	159		41	43	57	66
Agate Basin-Hell Gap	4050		12400	10445	12400	34	12366	12434	42.4	-104.6	1215	-47.4	-47.4	-47.7	0.3	Bison	antiquus	2			42	42		70
Agate Basin-Hell Gap	4399		12400	10445	12400	34	12366	12434	42.4	-104.6	1215	-47.4	-47.4	-47.7	0.3	Bison	antiquus	2	170			46	59	65
Agate Basin-Hell Gap	4402		12400	10445	12400	34	12366	12434	42.4	-104.6	1215	-47.4	-47.4	-47.7	0.3	Bison	antiquus	2			39	41	49
Agate Basin-Folsom	F1320	average of 2 dates	12400	10445	12400	34	12366	12434	43.4	-104.1	1215	-47.4	-47.4	-47.7	0.3	Bison	antiquus	2	157		45	45	56	64
Agate Basin-Folsom	F1738	average of 2 dates	12400	10445	12400	34	12366	12434	43.4	-104.1	1215	-47.4	-47.4	-47.7	0.3	Bison	antiquus	2	180		50	50	65	73
Agate Basin-Folsom		average of 2 dates	12400	10445	12400	34	12366	12434	43.4	-104.1	1215	-47.4	-47.4	-47.7	0.3	Bison	antiquus	2	155		43	44	55	64
12 Mile Creek	112916		12470	10504	12470	37	12433	12507	38.8	-101	845	-48.3	-47.7	-48.2	0.5	Bison	antiquus	2		106	43	45
12 Mile Creek	112917		12470	10504	12470	37	12433	12507	38.8	-101	845	-48.3	-47.7	-48.2	0.5	Bison	antiquus	2		111	47	51
12 Mile Creek	112918		12470	10504	12470	37	12433	12507	38.8	-101	845	-48.3	-47.7	-48.2	0.5	Bison	antiquus	2	196	126	51	56		71
12 Mile Creek	112919		12470	10504	12470	37	12433	12507	38.8	-101	845	-48.3	-47.7	-48.2	0.5	Bison	antiquus	2	170					69
12 Mile Creek	112921		12470	10504	12470	37	12433	12507	38.8	-101	845	-48.3	-47.7	-48.2	0.5	Bison	antiquus	2	180	117	51	52		69
12 Mile Creek	112925		12470	10504	12470	37	12433	12507	38.8	-101	845	-48.3	-47.7	-48.2	0.5	Bison	antiquus	2	185	117	53	55		73
Lindenmeier	1936	Average of 3 dates	12555	10569	12555	29	12526	12584	40.9	-105	1716	-48.4	-48.2	-48.4	0.2	Bison	antiquus	2	167	106.2				62
Lindenmeier	1936	Average of 3 dates	12555	10569	12555	29	12526	12584	40.9	-105	1716	-48.4	-48.2	-48.4	0.2	Bison	antiquus	2	162	104				66
Lindenmeier	1936	Average of 3 dates	12555	10569	12555	29	12526	12584	40.9	-105	1716	-48.4	-48.2	-48.4	0.2	Bison	antiquus	2	182	117.8	50			75
Lindenmeier	?	Average of 3 dates	12555	10569	12555	29	12526	12584	40.9	-105	1716	-48.4	-48.2	-48.4	0.2	Bison	antiquus	2	187	122.9		51	68	70
Lindenmeier	?	Average of 3 dates	12555	10569	12555	29	12526	12584	40.9	-105	1716	-48.4	-48.2	-48.4	0.2	Bison	antiquus	2	184	118.3				69
Lindenmeier	?	Average of 3 dates	12555	10569	12555	29	12526	12584	40.9	-105	1716	-48.4	-48.2	-48.4	0.2	Bison	antiquus	2	181	118		49		70
Lindenmeier	4A	Average of 3 dates	12555	10569	12555	29	12526	12584	40.9	-105	1716	-48.4	-48.2	-48.4	0.2	Bison	antiquus	2	189	123.2		55	66	74
Lindenmeier	5A	Average of 3 dates	12555	10569	12555	29	12526	12584	40.9	-105	1716	-48.4	-48.2	-48.4	0.2	Bison	antiquus	2	192	123.6		51	68	72
Lindenmeier	5B	Average of 3 dates	12555	10569	12555	29	12526	12584	40.9	-105	1716	-48.4	-48.2	-48.4	0.2	Bison	antiquus	2	160	106.1	37	41	55	61
Lindenmeier	PIT	Average of 3 dates	12555	10569	12555	29	12526	12584	40.9	-105	1716	-48.4	-48.2	-48.4	0.2	Bison	antiquus	2	165	108.6	41	43	55	61
Lindenmeier	PIT	Average of 3 dates	12555	10569	12555	29	12526	12584	40.9	-105	1716	-48.4	-48.2	-48.4	0.2	Bison	antiquus	2	184	120.2				65
Lindenmeier	PIT	Average of 3 dates	12555	10569	12555	29	12526	12584	40.9	-105	1716	-48.4	-48.2	-48.4	0.2	Bison	antiquus	2	185	119				69
Lindenmeier	PIT	Average of 3 dates	12555	10569	12555	29	12526	12584	40.9	-105	1716	-48.4	-48.2	-48.4	0.2	Bison	antiquus	2	179	113.7		47	63	65
Lindenmeier	PIT	Average of 3 dates	12555	10569	12555	29	12526	12584	40.9	-105	1716	-48.4	-48.2	-48.4	0.2	Bison	antiquus	2	181	116.6		48	65	69
Lipscomb	16103-39		12715	10820	12715	26	12689	12741	36.1	-100.4	830	-50.1	-49.8	-50.1	0.4	Bison	antiquus	2	160	105.8	41	44	48	63
Lipscomb	16131-39		12715	10820	12715	26	12689	12741	36.1	-100.4	830	-50.1	-49.8	-50.1	0.4	Bison	antiquus	2	172	116.1	45	46	60	68
Lipscomb	16135-39		12715	10820	12715	26	12689	12741	36.1	-100.4	830	-50.1	-49.8	-50.1	0.4	Bison	antiquus	2	163	112	41	44		64
Lipscomb	16135-39		12715	10820	12715	26	12689	12741	36.1	-100.4	830	-50.1	-49.8	-50.1	0.4	Bison	antiquus	2	162	110.9	42	44		64
Lipscomb	16135-39		12715	10820	12715	26	12689	12741	36.1	-100.4	830	-50.1	-49.8	-50.1	0.4	Bison	antiquus	2	174	116.9	43	45	47	67
Lipscomb	16145-39		12715	10820	12715	26	12689	12741	36.1	-100.4	830	-50.1	-49.8	-50.1	0.4	Bison	antiquus	2		106	43	45
Lipscomb	16150-39		12715	10820	12715	26	12689	12741	36.1	-100.4	830	-50.1	-49.8	-50.1	0.4	Bison	antiquus	2	157	105.1	40	41	52	60
Lipscomb	16155-39		12715	10820	12715	26	12689	12741	36.1	-100.4	830	-50.1	-49.8	-50.1	0.4	Bison	antiquus	2				40	53	62
Lipscomb	16155-39		12715	10820	12715	26	12689	12741	36.1	-100.4	830	-50.1	-49.8	-50.1	0.4	Bison	antiquus	2	162	103.7	42	41	57	67
Lipscomb	16174-39		12715	10820	12715	26	12689	12741	36.1	-100.4	830	-50.1	-49.8	-50.1	0.4	Bison	antiquus	2	170	114.6		44	56	65
Lipscomb	16180-39		12715	10820	12715	26	12689	12741	36.1	-100.4	830	-50.1	-49.8	-50.1	0.4	Bison	antiquus	2	158	103.2	42	41	55	63
Lipscomb	16182-39		12715	10820	12715	26	12689	12741	36.1	-100.4	830	-50.1	-49.8	-50.1	0.4	Bison	antiquus	2	167	110	42	44		64
Lipscomb	16229-39		12715	10820	12715	26	12689	12741	36.1	-100.4	830	-50.1	-49.8	-50.1	0.4	Bison	antiquus	2		104.5	39	40
Lipscomb	16230-39		12715	10820	12715	26	12689	12741	36.1	-100.4	830	-50.1	-49.8	-50.1	0.4	Bison	antiquus	2	166	107.2	42	43	55	68
Lipscomb	16243-39		12715	10820	12715	26	12689	12741	36.1	-100.4	830	-50.1	-49.8	-50.1	0.4	Bison	antiquus	2		107.7	41	40	54	62
Lipscomb	16268-39		12715	10820	12715	26	12689	12741	36.1	-100.4	830	-50.1	-49.8	-50.1	0.4	Bison	antiquus	2		117.7	51	48	69	71
Lipscomb	16278-39		12715	10820	12715	26	12689	12741	36.1	-100.4	830	-50.1	-49.8	-50.1	0.4	Bison	antiquus	2		101.7	44	43
Lipscomb	16278-39		12715	10820	12715	26	12689	12741	36.1	-100.4	830	-50.1	-49.8	-50.1	0.4	Bison	antiquus	2		126.5	48	48
Lipscomb	16353-39		12715	10820	12715	26	12689	12741	36.1	-100.4	830	-50.1	-49.8	-50.1	0.4	Bison	antiquus	2		116.6	47	48
Lipscomb	16487-39		12715	10820	12715	26	12689	12741	36.1	-100.4	830	-50.1	-49.8	-50.1	0.4	Bison	antiquus	2	152	98.6	40	41	54	60
Lipscomb	16498-39		12715	10820	12715	26	12689	12741	36.1	-100.4	830	-50.1	-49.8	-50.1	0.4	Bison	antiquus	2	161	105.4	41	40	55	64
Lipscomb	16565-39		12715	10820	12715	26	12689	12741	36.1	-100.4	830	-50.1	-49.8	-50.1	0.4	Bison	antiquus	2	180	121.1	50	50		73
Lipscomb	16585-39		12715	10820	12715	26	12689	12741	36.1	-100.4	830	-50.1	-49.8	-50.1	0.4	Bison	antiquus	2		108.4	41	43
Lipscomb	16585-39		12715	10820	12715	26	12689	12741	36.1	-100.4	830	-50.1	-49.8	-50.1	0.4	Bison	antiquus	2	154	102.7	40	40	51	58
Lipscomb	16585-39		12715	10820	12715	26	12689	12741	36.1	-100.4	830	-50.1	-49.8	-50.1	0.4	Bison	antiquus	2		107.1	41	42
Lipscomb	16585-39		12715	10820	12715	26	12689	12741	36.1	-100.4	830	-50.1	-49.8	-50.1	0.4	Bison	antiquus	2		106.7	43	42
Lipscomb	16667-39		12715	10820	12715	26	12689	12741	36.1	-100.4	830	-50.1	-49.8	-50.1	0.4	Bison	antiquus	2	151	99.8	41	44
Lipscomb	16667-39		12715	10820	12715	26	12689	12741	36.1	-100.4	830	-50.1	-49.8	-50.1	0.4	Bison	antiquus	2	160	107	41	41	53	62
Lipscomb	16667-39		12715	10820	12715	26	12689	12741	36.1	-100.4	830	-50.1	-49.8	-50.1	0.4	Bison	antiquus	2	188	124.2	51	55	68	72
Lipscomb	16796-39		12715	10820	12715	26	12689	12741	36.1	-100.4	830	-50.1	-49.8	-50.1	0.4	Bison	antiquus	2		110.3	43	44	57	69
Lipscomb	16802-39		12715	10820	12715	26	12689	12741	36.1	-100.4	830	-50.1	-49.8	-50.1	0.4	Bison	antiquus	2	154	98.5	40	42	55	62
Lipscomb	16817-39		12715	10820	12715	26	12689	12741	36.1	-100.4	830	-50.1	-49.8	-50.1	0.4	Bison	antiquus	2	166	108.5	42	41	55	63
Lipscomb	A		12715	10820	12715	26	12689	12741	36.1	-100.4	830	-50.1	-49.8	-50.1	0.4	Bison	antiquus	2	163	103.6	44	44	58	63
Lipscomb	AAA		12715	10820	12715	26	12689	12741	36.1	-100.4	830	-50.1	-49.8	-50.1	0.4	Bison	antiquus	2		110.2	44	44
Lipscomb			12715	10820	12715	26	12689	12741	36.1	-100.4	830	-50.1	-49.8	-50.1	0.4	Bison	antiquus	2		107.5	40	43	55
Folsom	AMNH-130402	Average of 7 dates	12735	10891	12735	21	12714	12756	36.8	-103.9	1972	-50.1	-50.1	-49.5	0.6	Bison	antiquus	2	188	125		56
Folsom	AMNH-130403	Average of 7 dates	12735	10891	12735	21	12714	12756	36.8	-103.9	1972	-50.1	-50.1	-49.5	0.6	Bison	antiquus	2	162	99	42	42	54	63
Folsom	AMNH-130437	Average of 7 dates	12735	10891	12735	21	12714	12756	36.8	-103.9	1972	-50.1	-50.1	-49.5	0.6	Bison	antiquus	2		104	43	43
Folsom	AMNH-130438	Average of 7 dates	12735	10891	12735	21	12714	12756	36.8	-103.9	1972	-50.1	-50.1	-49.5	0.6	Bison	antiquus	2	163	102	41	46	56	64
Folsom	AMNH-130463	Average of 7 dates	12735	10891	12735	21	12714	12756	36.8	-103.9	1972	-50.1	-50.1	-49.5	0.6	Bison	antiquus	2	166	107	46	47	58	67
Folsom	AMNH-130715	Average of 7 dates	12735	10891	12735	21	12714	12756	36.8	-103.9	1972	-50.1	-50.1	-49.5	0.6	Bison	antiquus	2	165	103	40	43	54	63
Folsom	AMNH-130773	Average of 7 dates	12735	10891	12735	21	12714	12756	36.8	-103.9	1972	-50.1	-50.1	-49.5	0.6	Bison	antiquus	2		104	40	43
Folsom	AMNH-130980	Average of 7 dates	12735	10891	12735	21	12714	12756	36.8	-103.9	1972	-50.1	-50.1	-49.5	0.6	Bison	antiquus	2	180	112	49	50	64	69
Folsom	AMNH-131257	Average of 7 dates	12735	10891	12735	21	12714	12756	36.8	-103.9	1972	-50.1	-50.1	-49.5	0.6	Bison	antiquus	2	184	116	52	58	70	75
Folsom	AMNH-131415	Average of 7 dates	12735	10891	12735	21	12714	12756	36.8	-103.9	1972	-50.1	-50.1	-49.5	0.6	Bison	antiquus	2	175	108	50	53	67	71
Folsom	AMNH-131485	Average of 7 dates	12735	10891	12735	21	12714	12756	36.8	-103.9	1972	-50.1	-50.1	-49.5	0.6	Bison	antiquus	2	189	120	50	54	69	79
Folsom	AMNH-131736	Average of 7 dates	12735	10891	12735	21	12714	12756	36.8	-103.9	1972	-50.1	-50.1	-49.5	0.6	Bison	antiquus	2	168	111	42	44	55	64
Folsom	DMNS-7590	Average of 7 dates	12735	10891	12735	21	12714	12756	36.8	-103.9	1972	-50.1	-50.1	-49.5	0.6	Bison	antiquus	2	183		49.5	55	67
Folsom	DMNS-7591	Average of 7 dates	12735	10891	12735	21	12714	12756	36.8	-103.9	1972	-50.1	-50.1	-49.5	0.6	Bison	antiquus	2	171	115	43	46.5	57.5	68
Folsom	DMNS-7596	Average of 7 dates	12735	10891	12735	21	12714	12756	36.8	-103.9	1972	-50.1	-50.1	-49.5	0.6	Bison	antiquus	2		121.5	52	49.5
Folsom	DMNS-7698	Average of 7 dates	12735	10891	12735	21	12714	12756	36.8	-103.9	1972	-50.1	-50.1	-49.5	0.6	Bison	antiquus	2	177	114	48	50	62	77.5
La Brea-Pit 81	Y1146		12760	10940	12760	22	12738	12782	34.1	-118.4	54	-49.5	-50.1	-49.5	0.6	Bison	antiquus	2	161	107.2	44		56	69
Mill Iron	3037	Average of 9 dates	12985	11076	12985	72	12913	13057	45.9	-104.2	941	-42.1	-48	-41.6	6.5	Bison	antiquus	2		103.2	40	42
Mill Iron	L13-16-130	Average of 9 dates	12985	11077	12985	72	12913	13057	45.9	-104.2	941	-42.1	-48	-41.6	6.5	Bison	antiquus	2	157	104			54	65
Mill Iron	L13-23-158	Average of 9 dates	12985	11078	12985	72	12913	13057	45.9	-104.2	941	-42.1	-48	-41.6	6.5	Bison	antiquus	2	163	105.9		45	55	64
Mill Iron	L13-25-49	Average of 9 dates	12985	11079	12985	72	12913	13057	45.9	-104.2	941	-42.1	-48	-41.6	6.5	Bison	antiquus	2	162	106.7	42	44	56	64
Mill Iron	M14-10-110	Average of 9 dates	12985	11080	12985	72	12913	13057	45.9	-104.2	941	-42.1	-48	-41.6	6.5	Bison	antiquus	2	156	105.4				62
Black Water Draw-Brown Sand Station B	937-167	Estimate	13080	11220	13080	21	13059	13101	34.3	-103.3	1253	-41.9	-41.6	-41.9	0.4	Bison	antiquus	2	179	120	51	53	65	69
Black Water Draw-Brown Sand Station B	937-168	Estimate	13080	11220	13080	21	13059	13101	34.3	-103.3	1253	-41.9	-41.6	-41.9	0.4	Bison	antiquus	2	163	111			54	66
La Brea-Pit 61/67	Y1006	Average of 5 dates	13470	11665	13470	21	13449	13491	34.1	-118.4	54	-39.1	-39.6	-39.6	0	Bison	antiquus	2	162	103.6	42	45	54	64
La Brea-Pit 61/67	Y1009	Average of 5 dates	13470	11665	13470	21	13449	13491	34.1	-118.4	54	-39.1	-39.6	-39.6	0	Bison	antiquus	2	182	118.2	46	52	62	69
La Brea-Pit 61/67	Y989	Average of 5 dates	13470	11665	13470	21	13449	13491	34.1	-118.4	54	-39.1	-39.6	-39.6	0	Bison	antiquus	2	171	112.8	47	47	60	64
La Brea-Pit 61/67	Y993	Average of 5 dates	13470	11665	13470	21	13449	13491	34.1	-118.4	54	-39.1	-39.6	-39.6	0	Bison	antiquus	2	173	112.7	49	47	61	68
Black Water Draw-Gray Sand	937-525	Estimate	14130	12250	14130	17	14113	14147	34.3	-103.3	1253	-41.6	-41.6	-40.3	1.3	Bison	antiquus	2	180	115		52		69
Black Water Draw-Gray Sand	937-616	Estimate	14130	12250	14130	17	14113	14147	34.3	-103.3	1253	-41.6	-41.6	-40.3	1.3	Bison	antiquus	2	170	111	46	47	59	67
Black Water Draw-Gray Sand	937-882	Estimate	14130	12250	14130	17	14113	14147	34.3	-103.3	1253	-41.6	-41.6	-40.3	1.3	Bison	antiquus	2	173	116	50	53		71
LACMHC	Y1135	Estimate	15030	12603	15030	16	15014	15046	34.1	-118.4	54	-45.1	-45.1	-45.2	0.1	Bison	antiquus	2	167.2	110.5	43.3	49.5	56.4	68.2
LACMHC	Y1136	Estimate	15030	12603	15030	16	15014	15046	34.1	-118.4	54	-45.1	-45.1	-45.2	0.1	Bison	antiquus	2	191.6	125	55.2	53.2	67.8
La Brea-Pit 3 upper	Y1001	Average of 8 dates	16280	13540	16280	13	16267	16293	34.1	-118.4	54	-46.2	-45.7	-46.2	0.5	Bison	antiquus	2	175	116.8	46	50	60	66
La Brea-Pit 3 upper	Y1002	Average of 8 dates	16280	13540	16280	13	16267	16293	34.1	-118.4	54	-46.2	-45.7	-46.2	0.5	Bison	antiquus	2	179	114.7	51	53	67	73
La Brea-Pit 3 upper	Y1005	Average of 8 dates	16280	13540	16280	13	16267	16293	34.1	-118.4	54	-46.2	-45.7	-46.2	0.5	Bison	antiquus	2	155	100.6	42	43	54	62
La Brea-Pit 3 upper	Y1008	Average of 8 dates	16280	13540	16280	13	16267	16293	34.1	-118.4	54	-46.2	-45.7	-46.2	0.5	Bison	antiquus	2	167	110.9				71
La Brea-Pit 3 upper	Y1011	Average of 8 dates	16280	13540	16280	13	16267	16293	34.1	-118.4	54	-46.2	-45.7	-46.2	0.5	Bison	antiquus	2	178	117.1	49	51	64	71
La Brea-Pit 3 upper	Y1012	Average of 8 dates	16280	13540	16280	13	16267	16293	34.1	-118.4	54	-46.2	-45.7	-46.2	0.5	Bison	antiquus	2	164	107	46	48	59	63
La Brea-Pit 3 upper	Y1016	Average of 8 dates	16280	13540	16280	13	16267	16293	34.1	-118.4	54	-46.2	-45.7	-46.2	0.5	Bison	antiquus	2	179	117.6	54	54	63	73
La Brea-Pit 3 upper	Y1018	Average of 8 dates	16280	13540	16280	13	16267	16293	34.1	-118.4	54	-46.2	-45.7	-46.2	0.5	Bison	antiquus	2	173	113.1	50	51	62	74
La Brea-Pit 3 upper	Y1021	Average of 8 dates	16280	13540	16280	13	16267	16293	34.1	-118.4	54	-46.2	-45.7	-46.2	0.5	Bison	antiquus	2	172	110.9	48	48	57	69
La Brea-Pit 3 upper	Y1023	Average of 8 dates	16280	13540	16280	13	16267	16293	34.1	-118.4	54	-46.2	-45.7	-46.2	0.5	Bison	antiquus	2	168	108.3	45	47	58	68
La Brea-Pit 3 upper	Y1145	Average of 8 dates	16280	13540	16280	13	16267	16293	34.1	-118.4	54	-46.2	-45.7	-46.2	0.5	Bison	antiquus	2		112.1	46	48
La Brea-Pit 3 upper	Y1149	Average of 8 dates	16280	13540	16280	13	16267	16293	34.1	-118.4	54	-46.2	-45.7	-46.2	0.5	Bison	antiquus	2	173				59	69
La Brea-Pit 3 upper	Y985	Average of 8 dates	16280	13540	16280	13	16267	16293	34.1	-118.4	54	-46.2	-45.7	-46.2	0.5	Bison	antiquus	2	170	111.7	46	50	60	63
La Brea-Pit 3 upper	Y986	Average of 8 dates	16280	13540	16280	13	16267	16293	34.1	-118.4	54	-46.2	-45.7	-46.2	0.5	Bison	antiquus	2	168	111.5	44	48	59	66
La Brea-Pit 3 upper	Y988	Average of 8 dates	16280	13540	16280	13	16267	16293	34.1	-118.4	54	-46.2	-45.7	-46.2	0.5	Bison	antiquus	2	171	111.3	44	49	58	67
La Brea-Pit 3 upper	Y991	Average of 8 dates	16280	13540	16280	13	16267	16293	34.1	-118.4	54	-46.2	-45.7	-46.2	0.5	Bison	antiquus	2	185	119.2	48	54	67	75
La Brea-Pit 3 upper	Y992	Average of 8 dates	16280	13540	16280	13	16267	16293	34.1	-118.4	54	-46.2	-45.7	-46.2	0.5	Bison	antiquus	2	175	114.7	49	50	62	70
LACMHC	Y1116	Estimate	17230	14173	17230	15	17215	17245	34.1	-118.4	54	-47.8	-47.8	-45.8	2	Bison	antiquus	2	186.3	121.7	56.8	62.3	69.7	79.1
LACMHC	Y1117	Estimate	17230	14173	17230	15	17215	17245	34.1	-118.4	54	-47.8	-47.8	-45.8	2	Bison	antiquus	2	171.1	112.4	43.5	49.8	58.9	69.7
LACMHC	Y1119	Estimate	17230	14173	17230	15	17215	17245	34.1	-118.4	54	-47.8	-47.8	-45.8	2	Bison	antiquus	2			47.8	49.1	59.9	70
LACMHC	Y1126	Estimate	17230	14173	17230	15	17215	17245	34.1	-118.4	54	-47.8	-47.8	-45.8	2	Bison	antiquus	2	172.3	111.5	45.6	47.3	59
LACMHC	Y1130	Estimate	17230	14173	17230	15	17215	17245	34.1	-118.4	54	-47.8	-47.8	-45.8	2	Bison	antiquus	2	180.6	116.3	51.5	50.5	63.7	75.2
LACMHC	Y1133	Estimate	17230	14173	17230	15	17215	17245	34.1	-118.4	54	-47.8	-47.8	-45.8	2	Bison	antiquus	2	164.7	107.6	47.7	48	59.5	68.1
LACMHC	Y1141	Estimate	17230	14173	17230	15	17215	17245	34.1	-118.4	54	-47.8	-47.8	-45.8	2	Bison	antiquus	2	170.8	110.9	48.5	46.8	57.3	71.7
LACMHC	Y1143	Estimate	17230	14173	17230	15	17215	17245	34.1	-118.4	54	-47.8	-47.8	-45.8	2	Bison	antiquus	2	176	115.5	44.5	49.7	56.2	69.5
LACMHC	Y1144	Estimate	17230	14173	17230	15	17215	17245	34.1	-118.4	54	-47.8	-47.8	-45.8	2	Bison	antiquus	2	174.5	117.6	50.9	52.1	65.9	73.3
LACMHC	Y1147	Estimate	17230	14173	17230	15	17215	17245	34.1	-118.4	54	-47.8	-47.8	-45.8	2	Bison	antiquus	2	184.1	119.2	48.9	49.9	66.9	74
LACMHC	Y1151	Estimate	17230	14173	17230	15	17215	17245	34.1	-118.4	54	-47.8	-47.8	-45.8	2	Bison	antiquus	2	169.3	110.4	46.3	45.8	61.4	71.2
LACMHC	Y1153	Estimate	17230	14173	17230	15	17215	17245	34.1	-118.4	54	-47.8	-47.8	-45.8	2	Bison	antiquus	2	173.7	118.2	49	47.3	63.1	73
LACMHC	Y1154	Estimate	17230	14173	17230	15	17215	17245	34.1	-118.4	54	-47.8	-47.8	-45.8	2	Bison	antiquus	2	176.4	109.3	44.5	46.4	60.9	69.7
LACMHC	Y1158	Estimate	17230	14173	17230	15	17215	17245	34.1	-118.4	54	-47.8	-47.8	-45.8	2	Bison	antiquus	2	167.4	108.5	44.8	47.7	59.4	70.2
LACMHC	Y1159	Estimate	17230	14173	17230	15	17215	17245	34.1	-118.4	54	-47.8	-47.8	-45.8	2	Bison	antiquus	2	178.4	119.1	48.2	48.2	59.3	71.9
LACMHC	Y1160	Estimate	17230	14173	17230	15	17215	17245	34.1	-118.4	54	-47.8	-47.8	-45.8	2	Bison	antiquus	2	173.5	110.8	46.8	51.4	62.1	74.1
LACMHC	Y1161	Estimate	17230	14173	17230	15	17215	17245	34.1	-118.4	54	-47.8	-47.8	-45.8	2	Bison	antiquus	2	172	111.1	45.1	41.9	61.5	68
LACMHC	Y1113	Estimate	17230	14173	17230	15	17215	17245	34.1	-118.4	54	-47.8	-47.8	-45.8	2	Bison	antiquus	2	171.8	115.4	46.2	46.2	57.8	69.7
LACMHC	Y1118	Estimate	17230	14173	17230	15	17215	17245	34.1	-118.4	54	-47.8	-47.8	-45.8	2	Bison	antiquus	2	203.3	135.7	54.9	57.8	67.9	75.8
LACMHC	Y1120	Estimate	17230	14173	17230	15	17215	17245	34.1	-118.4	54	-47.8	-47.8	-45.8	2	Bison	antiquus	2	173.3	108.9	45.3	51.2	56.7	65.1
LACMHC	Y1122	Estimate	17230	14173	17230	15	17215	17245	34.1	-118.4	54	-47.8	-47.8	-45.8	2	Bison	antiquus	2	162.8	105.4	43.9	46.1	56.9	63.3
LACMHC	Y1123	Estimate	17230	14173	17230	15	17215	17245	34.1	-118.4	54	-47.8	-47.8	-45.8	2	Bison	antiquus	2	174.4	112.8	44	47.2	55.5	69.3
LACMHC	Y1125	Estimate	17230	14173	17230	15	17215	17245	34.1	-118.4	54	-47.8	-47.8	-45.8	2	Bison	antiquus	2	171.6	113.9	43.4	44.5	58.7	68.7
LACMHC	Y1129	Estimate	17230	14173	17230	15	17215	17245	34.1	-118.4	54	-47.8	-47.8	-45.8	2	Bison	antiquus	2				55	61.7	74.9
LACMHC	Y1131	Estimate	17230	14173	17230	15	17215	17245	34.1	-118.4	54	-47.8	-47.8	-45.8	2	Bison	antiquus	2	179.9	118.7	47.5	51.6	64.7	68.8
LACMHC	Y1132	Estimate	17230	14173	17230	15	17215	17245	34.1	-118.4	54	-47.8	-47.8	-45.8	2	Bison	antiquus	2	172.3	112.3	44.5	48	59.6	70.4
LACMHC	Y1134	Estimate	17230	14173	17230	15	17215	17245	34.1	-118.4	54	-47.8	-47.8	-45.8	2	Bison	antiquus	2	170.5	110.9	48.6	48.9	60.5	67.4
LACMHC	Y1137	Estimate	17230	14173	17230	15	17215	17245	34.1	-118.4	54	-47.8	-47.8	-45.8	2	Bison	antiquus	2	168.2	110.6	44.2	44.7	54.8	68
LACMHC	Y1138	Estimate	17230	14173	17230	15	17215	17245	34.1	-118.4	54	-47.8	-47.8	-45.8	2	Bison	antiquus	2	163	107.6	42.1	45.2	54.4	66
LACMHC	Y1139	Estimate	17230	14173	17230	15	17215	17245	34.1	-118.4	54	-47.8	-47.8	-45.8	2	Bison	antiquus	2	171.3	110.7	46	47.8	59.2	68.1
LACMHC	Y1140	Estimate	17230	14173	17230	15	17215	17245	34.1	-118.4	54	-47.8	-47.8	-45.8	2	Bison	antiquus	2	172.5	112.8	47	47.1	59.4	69.9
LACMHC	Y1148	Estimate	17230	14173	17230	15	17215	17245	34.1	-118.4	54	-47.8	-47.8	-45.8	2	Bison	antiquus	2	174.7	115.4	44.7	48	59.1	66.4
LACMHC	Y1150	Estimate	17230	14173	17230	15	17215	17245	34.1	-118.4	54	-47.8	-47.8	-45.8	2	Bison	antiquus	2	178.5	116.5	45.9	48.7	61.7	71
LACMHC	Y1152	Estimate	17230	14173	17230	15	17215	17245	34.1	-118.4	54	-47.8	-47.8	-45.8	2	Bison	antiquus	2	163.9	105.3	47.2	45.4	57.3	66.9
LACMHC	Y1157	Estimate	17230	14173	17230	15	17215	17245	34.1	-118.4	54	-47.8	-47.8	-45.8	2	Bison	antiquus	2	179.1	118.9	50.5	56.9	61.8	74.6
La Brea-Pit 13	Y1000	Average of 4 dates	17990	14805	17990	15	17975	18005	34.1	-118.4	54	-43.3	-43.3	-43.3	0	Bison	antiquus	2	167	110.7	44	47	56	63
La Brea-Pit 13	Y1013	Average of 4 dates	17990	14805	17990	15	17975	18005	34.1	-118.4	54	-43.3	-43.3	-43.3	0	Bison	antiquus	2	189	123.8	48	54	62	70
La Brea-Pit 13	Y1019	Average of 4 dates	17990	14805	17990	15	17975	18005	34.1	-118.4	54	-43.3	-43.3	-43.3	0	Bison	antiquus	2	167	110.5	42	44	53	63
La Brea-Pit 13	Y1110	Average of 4 dates	17990	14805	17990	15	17975	18005	34.1	-118.4	54	-43.3	-43.3	-43.3	0	Bison	antiquus	2	173	114.3	45	50	56	67
La Brea-Pit 13	Y1112	Average of 4 dates	17990	14805	17990	15	17975	18005	34.1	-118.4	54	-43.3	-43.3	-43.3	0	Bison	antiquus	2		123.7	50	54	64	70
La Brea-Pit 13	Y1142	Average of 4 dates	17990	14805	17990	15	17975	18005	34.1	-118.4	54	-43.3	-43.3	-43.3	0	Bison	antiquus	2	165	109.6	44	46	55	64
La Brea-Pit 13	Y996	Average of 4 dates	17990	14805	17990	15	17975	18005	34.1	-118.4	54	-43.3	-43.3	-43.3	0	Bison	antiquus	2	170	113	43	47	56	64
La Brea-Pit 3 Lower	Y1003	Average of 4 dates	24430	20350	24430	13	24417	24443	34.1	-118.4	54	-49.6	-49.6	-49.6	0	Bison	antiquus	2	175	113.3	49	53	61	73
La Brea-Pit 3 Lower	Y995	Average of 4 dates	24430	20350	24430	13	24417	24443	34.1	-118.4	54	-49.6	-49.6	-49.6	0	Bison	antiquus	2	177	115.3	49	49	64	66
La Brea-Pit 91	R29818	Average of 6 dates	33340	29050	33340	11	33329	33351	34.1	-118.4	54	-43.1	-43.1	-43.1	0	Bison	antiquus	2	170	110.1	45	47	59	69
La Brea-Pit 91	R36960	Average of 6 dates	33340	29050	33340	11	33329	33351	34.1	-118.4	54	-43.1	-43.1	-43.1	0	Bison	antiquus	2	175	114.6	55	52	68	65
La Brea-Pit 91	R37122	Average of 6 dates	33340	29050	33340	11	33329	33351	34.1	-118.4	54	-43.1	-43.1	-43.1	0	Bison	antiquus	2	180	121.3	45	47	57	65
La Brea-Pit 91	R39218	Average of 6 dates	33340	29050	33340	11	33329	33351	34.1	-118.4	54	-43.1	-43.1	-43.1	0	Bison	antiquus	2	171	111.9	45	46	57	66
La Brea-Pit 77	Y1024	Average of 3 dates	34600	30650	34600	15	34585	34615	34.1	-118.4	54	-45.8	-45.8	-45.8	0	Bison	antiquus	2	186	121	50	51	65	70
La Brea-Pit 77	Y1026	Average of 3 dates	34600	30650	34600	15	34585	34615	34.1	-118.4	54	-45.8	-45.8	-45.8	0	Bison	antiquus	2	168	109.3	41	44	58
La Brea-Pit 77	Y1128	Average of 3 dates	34600	30650	34600	15	34585	34615	34.1	-118.4	54	-45.8	-45.8	-45.8	0	Bison	antiquus	2			44		57	62
La Brea-Pit 77	Y987	Average of 3 dates	34600	30650	34600	15	34585	34615	34.1	-118.4	54	-45.8	-45.8	-45.8	0	Bison	antiquus	2	161	106.5	45	48	57	62
La Brea-Pit 77	Y997	Average of 3 dates	34600	30650	34600	15	34585	34615	34.1	-118.4	54	-45.8	-45.8	-45.8	0	Bison	antiquus	2	170				58	64
La Brea-Pit 77	Y998	Average of 3 dates	34600	30650	34600	15	34585	34615	34.1	-118.4	54	-45.8	-45.8	-45.8	0	Bison	antiquus	2	169	109.5	44	47	58	67
LACMHC	Y1115	Estimate	34600	30650	34600	15	34585	34615	34.1	-118.4	54	-45.8	-45.8	-45.8	0	Bison	antiquus	2	186.6	125.8	47.7	49.7	64.4	72.2
Terapa	JMM 28		43540	35412	40000	12	39988	40012	34.1	-118.4	54	-50.4	-50.4	-50.4	0	Bison	antiquus	2		99.1	42.9	46.9	49.8
Terapa	JMM 4		43540	35412	40000	12	39988	40012	34.1	-118.4	54	-50.4	-50.4	-50.4	0	Bison	antiquus	2		100.6	41.8	47.4
Terapa	JMM 5		43540	35412	40000	12	39988	40012	34.1	-118.4	54	-50.4	-50.4	-50.4	0	Bison	antiquus	2	161.4	94.1	44.6	48.9	52.1	67

## Sheet: 2_Locality Info
Locality Name	14C yBPa	Species	Notes	Latb (N)	Longb (W)	Elev. (m ASL)	Reference	Repository Institution
ETVP - Arizona	0	bison		35.8	111.8	2124	This study	East Tennessee State University
"ETVP - WICA" & "WICA"b	0	bison		43.5	103.5	1276	This study	East Tennessee State University, Wind Cave National Park
ETVP - YELL	0	bison		44.6	110.5	2564	This study	East Tennessee State University
Modern – WY Ranch	0	bison		41.3	105.6	2200	Hill, Hill, Widga 2008	University of Wyoming
Grand Falls	50	bison		35.9	111.6	1557	This study	Museum of Northern Arizona
Scott County Pueblo	295	antiquus		38.5	100.9	904	Hill, Hill, Widga 2008
Glenrock	305	bison		42.8	105.9	1643	Hill, Hill, Widga 2008	University of Wyoming
Garnsey	475	bison	Average of 17 dates	33.3	104.3	1094	Hill, Hill, Widga 2008
Big Goose	520	bison		44.7	107.2	1295	Hill, Hill, Widga 2008	University of Wyoming
Big Bone Lick	535	bison		38.9	84.8	148	Hill, Hill, Widga 2008	Nebraska State Museum
Burnet County	545	bison		30.9	98	300	This study	University of Texas-Austin, Ryan Murray
Baker Cave	695	bison	Average of 2 dates	42.9	113.3	1460	Breslawski & Byers 2014
Rourke	2105	antiquus	Estimate	44.7	106.3	1147	Hill, Hill, Widga 2008	University of Wyoming
Mavrakis-Bentzen-Roberts	2550	occidentalis	Average of 2 dates	44.7	107.2	1370	Hill, Hill, Widga 2008	University of Wyoming
Bonfire Shelter-Bonebed 3	2750	bison	Average of 2 dates	29.8	101.6	399	Hill, Hill, Widga 2008	Texas Arhcaeological Research Laboratory, Texas Vertebrate Paleontology Laboratory
Kenora	4840	bison	Average of 2 dates	49.8	94.4	361	McDonald & Lammers 2002
Lubbuck Lake	6430	bison	Estimate	33.6	101.9	973	Hill, Hill, Widga 2008	Texas Tech Museum, Texas Arhcaeological Research Laboratory, Texas Vertebrate Paleontology Laboratory
Hawkens	7260	bison	Average of 2 dates	44.3	104.3	1677	Hill, Hill, Widga 2008	University of Wyoming
Logan Creek-Zone B	7265	bison		41.7	96.5	373	Hill, Hill, Widga 2008	Nebraska State Historical Society
Interstate Park	7585	bison	Average of 5 dates	45.4	92.6	371	Hill, Hill, Widga 2008	Milwaukee Public Museum
Simonsen	7790	antiquus	Average of 3 dates	42.6	96	382	Hill, Hill, Widga 2008	Sanford Museum
Itasca	7970	bison	Average of 3 dates	47	94.6	424	Hill, Hill, Widga 2008	Minnesota Historical Society
Rustad	8300	antiquus	Average of 5 dates	46.5	97.3	327	Hill, Hill, Widga 2008	Minnesota State University-Moorehead
Milburn	9295	antiquus		37.9	96.9	405	Hill, Hill, Widga 2008	Nebraska State Museum
Lodgepole Creek	9655	occidentalis		41.1	104.5	1705	Hill, Hill, Widga 2008	University of Wyoming
Red Smoke-Levels 78–88	9835	antiquus	Average of 7 dates	40.5	99.2	680	Hill, Hill, Widga 2008	Nebraska State Museum
Frasca	9965	bison		40.6	103.4	1285	Hill, Hill, Widga 2008	National Museum of Natural History
O.V. Clary	10200	antiquus	Average of 2 dates	41.3	102.1	1049	Hill, Hill, Widga 2008	Nebraska State Museum
Clary Ranch	10220	bison		41.3	102.1	1049	Hill, Hill, Widga 2008	Nebraska State Museum
Jurgens	10230	occidentalis		40.3	104.5	1020	Hill, Hill, Widga 2008	University of Colorado Museum
Burntwood Creek	10235	bison		39.6	101.4	1450	Hill, Hill, Widga 2008	University of Kansas Museum of Natural History
Finley	10280	bison	Average of 7 dates	42	109.3	1000	Hill, Hill, Widga 2008	University of Wyoming
Olsen-Chubbuck	10590	antiquus	Average of 8 dates	38.7	102.5	1375	Hill, Hill, Widga 2008	University of Colorado Museum
Hudson Meng	10615	antiquus	Average of 3 dates	42.8	103.6	1263	Hill, Hill, Widga 2008	National Museum of Natural History
Rex Rodgers	10645	antiquus		34.5	101.4	2082	Hill, Hill, Widga 2008	Panhandle-Plains Historical Museum
Frazier	10870	bison	Average of 2 dates	40.3	104.3	1315	Hill, Hill, Widga 2008
Scottsbluff	11265	antiquus	Average of 2 dates	41.8	104	1315	Hill, Hill, Widga 2008	Nebraska State Museum
Milnesand	11395	occidentalis	Estimate	33.6	103.3	1315	Hill, Hill, Widga 2008	Texas Arhcaeological Research Laboratory, Texas Vertebrate Paleontology Laboratory
Casper Site	11455	bison	Average of 2 dates	42.8	106.2	1315	Hill, Hill, Widga 2008	University of Wyoming
Bonfire Shelter-Bonebed 2	11670	bison	Average of 4 dates	29.8	101.6	399	Hill, Hill, Widga 2008	Texas Arhcaeological Research Laboratory, Texas Vertebrate Paleontology Laboratory
Agate Basin-Agate Basin	12395	antiquus		43.4	104.1	1215	Hill, Hill, Widga 2008	University of Wyoming
Agate Basin-Folsom	12400	antiquus	Average of 2 dates	43.4	104.1	1215	Hill, Hill, Widga 2008	University of Wyoming
Agate Basin-Hell Gap	12400	antiquus		43.4	104.1	1215	Hill, Hill, Widga 2008	University of Wyoming
12 Mile Creek	12470	antiquus		38.8	100.9	845	Hill, Hill, Widga 2008	University of Kansas Museum of Natural History
Lindenmeier	12555	antiquus	Average of 3 dates	40.9	105	1716	Hill, Hill, Widga 2008	National Museum of Natural History
Lipscomb	12715	antiquus		36.1	100.4	830	Hill, Hill, Widga 2008	Nebraska State Museum
Folsom	12735	bison	Average of 7 dates	36.8	103.9	1972	Hill, Hill, Widga 2008	Denver Museum of Nature and Science, American Museum of Natural History
La Brea-Pit 81	12760	antiquus		34.1	118.4	54	Hill, Hill, Widga 2008	La Brea Tar Pits Museum
Mill Iron	12985	antiquus	Average of 9 dates	45.9	104.2	941	Hill, Hill, Widga 2008	University of Wyoming
Black Water Draw-Brown Sand	13080	bison	Estimate	34.3	103.3	1253	Hill, Hill, Widga 2008	Texas Arhcaeological Research Laboratory, Texas Vertebrate Paleontology Laboratory
La Brea-Pit 61/67	13470	antiquus	Average of 5 dates	34.1	118.4	54	Hill, Hill, Widga 2008	La Brea Tar Pits Museum
Black Water Draw-Gray Sand	14130	bison	Estimate	34.3	103.3	1253	Hill, Hill, Widga 2008	Texas Arhcaeological Research Laboratory, Texas Vertebrate Paleontology Laboratory
LACMHC	15030	antiquus	Estimate	34.1	118.4	54	Hill, Hill, Widga 2008	Los Angeles County Museum of Natural History
La Brea-Pit 3 upper	16280	antiquus	Average of 8 dates	34.1	118.4	54	Hill, Hill, Widga 2008	La Brea Tar Pits Museum
La Brea-Pit 13	17990	antiquus	Average of 4 dates	34.1	118.4	54	Hill, Hill, Widga 2008	La Brea Tar Pits Museum
La Brea-Pit 3 Lower	24430	antiquus	Average of 4 dates	34.1	118.4	54	Hill, Hill, Widga 2008	La Brea Tar Pits Museum
La Brea-Pit 91	33340	antiquus	Average of 6 dates	34.1	118.4	54	Hill, Hill, Widga 2008	La Brea Tar Pits Museum
La Brea-Pit 77	34600	antiquus	Average of 3 dates	34.1	118.4	54	Hill, Hill, Widga 2008	La Brea Tar Pits Museum
Térapa	43540	antiquus		29.8	109.7	54	Nunez et al., 2010	East Tennessee State University
American Fallsc	75000	latifrons	Estimate	42.8	112.9	1367	Pinsof 1991	Idaho Museum of Natural History
aIntCal13 (Reimer et al. 2013), bWGS84, rounded to nearest tenth.
b Wind Cave National Park (WICA) has two collections, one at East Tennessee State University and one on location at WICA. Both originate from the same locality.
c Not included in analyses in paper because lack of specimens for B. latifrons

## Sheet: 3_Locality Stats
	Greatest Length (GL, mm)					Distal Tuber Length (DstL, mm)					Mass Derived from DstL (kg)				GISP2
Locality	N	Mean	SD	Min	Max	N	Mean	SD	Min	Max	Mean	SD	Min	Max	(δ18O (‰))
12 Mile Creek	4	182.75	10.81	170	196	6	114.82	6.86	106	126	1006.95	183.88	785.16	1318.72	-48.3
Agate Basin-Agate Basin	22	160.95	7.94	148	186	22	105.04	6.05	95.17	124.12	771.5	142.57	568.31	1260.67	-47.38
Agate Basin-Folsom	3	164	13.89	155	180	3	107.36	10.58	100.51	119.55	831.98	255.49	669.3	1126.45	-47.38
Agate Basin-Hell Gap	3	163.67	5.69	159	170	3	107.11	4.33	103.55	111.93	812.72	99.95	732.04	924.54	-47.38
Baker Cave	23	147.2	6.78	138	161	23	94.56	5.16	87.55	105.08	562.21	93.82	442.47	764.83	-31.72
Big Bone Lick	26	142.5	8.01	129	162	28	93.69	5.88	82.3	107.16	548.46	107.35	367.48	811.22	-31.81
Big Goose	16	148.25	7.75	134	160	16	96.11	4.89	85.1	103.5	589.42	87.92	406.28	730.91	-31.84
Black Water Draw-Brown Sand	2	171	11.31	163	179	2	115.5	6.36	111	120	1020.37	167.99	901.59	1139.16	-41.91
Black Water Draw-Gray Sand	3	174.33	5.13	170	180	3	114	2.65	111	116	977.73	67.25	901.59	1029	-41.6
Bonfire Shelter-Bonebed 2	2	169.5	4.95	166	173	2	111.39	3.55	108.89	113.9	912.59	87.01	851.06	974.12	-42.4
Bonfire Shelter-Bonebed 3	25	141.24	10.32	120	158	29	92.93	6.57	79.8	102.79	536.71	109.72	335	716	-30.97
Burnet County	1	156.55				1	96.96				600.92				-31.81
Burntwood Creek	3	150.67	3.06	148	154	10	98.77	3.98	92	105	637.99	77.24	513.34	763.15	-31.24
Casper Site	45	159.38	9.2	126	180	45	103.6	7.2	72.4	116.5	743.07	142.32	250.18	1042.49	-38.76
Clary Ranch	13	157.92	8.84	146	178	13	103.55	6.08	97.46	118.03	739.03	137.78	610.24	1083.93	-31.16
ETVP - Arizona	1	151.28	--	--	--	1	90.8	--	--	--	493.51	--	--	--	-29.9
ETVP - WICA	1	167.83	--	--	--	1	94.47	--	--	--	555.8	--	--	--	-29.9
ETVP - YELL	1	152.27	--	--	--	1	88.06	--	--	--	450.17	--	--	--	-29.9
Finley	41	166.93	7.8	145	182	41	110.46	5.92	97	122.1	895.93	141.66	601.67	1200.02	-31.72
Folsom	13	174.69	9.56	162	189	16	111.46	8.02	99	125	926.14	199.87	639.65	1287.57	-50.13
Frasca	29	165.38	10.12	150	183	44	108.42	7.18	97.34	122.33	851.1	170.57	608.01	1206.81	-30.54
Frazier	12	159.42	9.53	152	184	12	106.86	6.14	101.1	122.7	811.87	150.56	681.23	1217.79	-35.05
Garnsey	7	148.29	8.14	140.5	160.2	7	95.39	6.2	89.46	104.47	578.54	117.04	471.98	751.6	-31.94
Glenrock	227	137.86	13.27	103	166	229	85.73	11.68	57.25	108.89	438.18	169.39	123.7	851.06	-32
Hawkens	26	153.19	8.02	140	169	37	99.36	5.71	90.06	112.23	652.92	115.69	481.54	931.89	-31.12
Hudson Meng	39	155.1	10.01	139	185	45	101.67	7.46	89.07	125.38	704.08	170.18	465.84	1299.35	-33.39
Interstate Park	13	151.54	9.75	139	165	14	99.89	7.18	88.32	109.6	666.58	141.65	454.12	867.9	-30.13
Itasca	16	157.75	7.11	143	170	16	100.33	4.71	89.9	111.18	669.98	94.35	478.98	905.98	-29.13
Jurgens	16	158.31	8.38	148	177	20	102.75	5.74	93.2	116.5	721.47	125.86	533.69	1042.36	-31.24
Kenora, Ontario	1	158.9	--	--	--	1	103.48	--	--	--	730.43	--	--	--	-31.03
La Brea-Pit 13	36	174.65	8.21	162.8	203.26	36	114.25	6.2	105.31	135.71	991.64	172.74	769.93	1647.69	-47.58
La Brea-Pit 3 Lower	6	171.83	8.86	165	189	7	115.09	6.13	109.6	123.8	1012.28	166.7	867.9	1250.84	-43.32
La Brea-Pit 3 upper	2	176	1.41	175	177	2	114.3	1.41	113.3	115.3	984.64	36.54	958.8	1010.48	-49.61
La Brea-Pit 61/67	16	172	7.01	155	185	17	112.45	4.48	100.6	119.2	941.64	108.6	671.17	1116.53	-46.16
La Brea-Pit 77	4	172	8.21	162	182	4	111.82	6.06	103.6	118.2	927.88	146.52	733.03	1088.66	-39.06
La Brea-Pit 81	5	170.8	9.2	161	186	5	111.65	5.57	106.5	121	923.01	144.21	796.32	1167.87	-45.78
La Brea-Pit 91	1	161	--	--	--	1	107.2	--	--	--	812.13	--	--	--	-49.55
LACMHC	4	174	4.55	170	180	4	114.48	4.91	110.1	121.3	993.08	130.78	879.84	1176.58	-43.11
Lindenmeier	14	178.43	10.46	160	192	14	115.57	6.76	103.97	123.64	1027.24	173.79	740.91	1246	-48.39
Lipscomb	21	163.81	9.21	151	188	34	108.99	6.85	98.51	126.45	863.49	170	630.2	1332.9	-50.13
Lodgepole Creek	6	161.83	8.08	152	171	8	104.79	4.93	97.93	110.8	763.07	107.95	619.14	896.72	-30.18
Logan Creek-Zone B	8	144.01	3.67	136.52	147.54	8	92.14	2.8	86.43	94.82	516.85	45.61	425.59	562.06	-31.12
Lubbuck Lake	11	145.55	6.49	139	155	11	93.48	4.81	88.32	100.51	542.38	84.05	454.12	669.3	-30.88
Mavrakis-Bentzen-Roberts	51	149.45	7.28	132	169	54	98.14	5.23	85.67	110.36	628.35	100.05	414.5	886.08	-30.71
Milburn	15	149.73	7.33	143	167	16	97.82	6.11	91.56	114.24	624.08	127.35	506.01	982.87	-30.23
Mill Iron	4	159.5	3.51	156	163	5	105.04	1.42	103.2	106.7	764.35	30.96	724.57	800.82	-42.1
Milnesand	1	150	--	--	--	3	100.33	4.51	96	105	668.54	90.31	583.25	763.15	-39.42
Modern - Ranch in WY	27	148.59	6.88	135	160	27	97.64	4.35	88.75	106.12	617.26	82.93	460.83	787.83	-29.9
Grand Falls	2	134.23	2.93	132.16	136.3	3	79.57	3.05	76.14	82	333.05	37.62	290.99	363.48	-29.9
O.V. Clary	3	157.67	9.02	149	167	3	103.73	7.55	96.3	111.4	743.67	161.7	588.73	911.37	-31.06
Olsen-Chubbuck	80	158.46	7.82	144	180	94	103.16	5.31	88.9	118.4	729.56	114.79	463.18	1094.2	-33.27
Red Smoke	5	161.6	8.44	154	172	6	108.26	6.45	100.2	114.4	843.82	147.21	663.2	987	-30.42
Rex Rodgers	3	173.67	3.21	170	176	3	117.67	3.21	114	120	1075.59	86.81	976.68	1139.16	-33.56
Rourke	9	143.89	5.37	138	155	11	94.75	3.1	91.08	101.73	562.5	56.62	498.09	694.04	-29.75
Rustad	6	160.17	6.85	150	168	7	101.44	4.09	95.34	106.64	691	83.2	571.3	799.47	-32.16
Scott County Pueblo	4	150.75	10.44	140	162	4	98.33	6.35	92.1	105.1	632.55	121.98	515.01	765.33	-32
Scottsbluff	13	158.46	7.36	152	180	17	105.76	5.38	99.9	116.8	785.63	124.66	657.26	1050.43	-35.46
Simonsen	28	156.36	6.63	145	166	28	101.45	3.73	94.92	107.12	691	75.02	563.78	810.31	-28.86
Terapa	1	161.35	--	--	--	3	97.91	3.41	94.06	100.58	620.19	63.74	548.6	670.77	-50.4
WICA	11	151.93	12.56	139	172	11	98.81	9.36	88	114	651.67	187.29	449.25	976.68	-29.9
Total	1031	153.4	15.06	103	203.26	1137	99.57	11.6	57.25	135.71	676.66	218.93	123.7	1647.69	--
a As reported in publications or collections databases, b GISP2 δ18O (‰ vsmow, (Alley et al. 1993).

## Sheet: 4_CV
Appendix Table 4. Coefficient of variation summary table of Bison at the generic and specific level. Comparison of the genus, Bison sp., is comparable to Bison bison. Coefficient of variation equation is: Coefficient of variation (CV, %) = (Standard deviation (SD, mm) • Mean (X̅)˗1, mm) • 100.
Parameter	GL	DstL	GBr	GDp	Total
Bison sp. X̅ ± SD (mm)	153.9 ± 14.5	97.0 ± 13.6	52.3 ± 5.8	60.4 ± 6.0	67.7 ± 7.0
Bison sp. CV (%)	9.4	14.1	11.1	9.9	10.3
B. bison X̅ ± SD (mm)	142.0 ± 11.9	84.1 ± 11.3	47.9 ± 4.4	55.7 ± 4.4	62.4 ± 5.5
B. bison CV (%)	8.4	13.4	9.1	7.8	8.8
